# Supplementary material for: Research on coupling evacuation of escalator and staircase in fire scenario
Source: PLoS One. 2025 Feb 4;20(2):e0314455. doi: 10.1371/journal.pone.0314455 (PMC11793821; doi:10.1371/journal.pone.0314455)
Supplement: S1 Data — (XLSX) [file pone.0314455.s001.xlsx]

## Sheet: Sheet1
case1	time	Temperature	CO Concentration	Visibility		case1	time	Temperature	CO Concentration	Visibility		case1	time	Temperature	CO Concentration	Visibility		case1	time	Temperature	CO Concentration	Visibility		case2	time	Temperature	CO Concentration	Visibility		case2	time	Temperature	CO Concentration	Visibility		case2	time	Temperature	CO Concentration	Visibility		case2	time	Temperature	CO Concentration	Visibility		case3	time
floor1	0	20	0	30		floor2	0	20	0	30		floor3	0	20	0	30		floor4	0	20	0	30		floor1	0	20	0	30		floor2	0	20	0	30		floor3	0	20	0	30		floor4	0	20	0	30		floor1	0
	0.535	20	0	30			0.535	19.9998	0	30			0.535	19.9996	0	30			0.535	19.9998	0	30			0.535	20	0	30			0.535	19.9998	0	30			0.535	19.9996	0	30			0.535	19.9998	0	30			0.535
	1.07	20	0	30			1.07	19.9995	0	30			1.07	19.999	0	30			1.07	19.9996	0	30			1.07	20	0	30			1.07	19.9995	0	30			1.07	19.999	0	30			1.07	19.9996	0	30			1.07
	1.6	20	0	30			1.6	19.9994	0	30			1.6	19.9988	0	30			1.6	19.9995	0	30			1.6	20	0	30			1.6	19.9994	0	30			1.6	19.9988	0	30			1.6	19.9995	0	30			1.6
	2	20	0	30			2	19.9993	2.07e-93	30			2	19.9984	0	30			2	19.9995	0	30			2	20	0	30			2	19.9993	0	30			2	19.9984	0	30			2	19.9995	0	30			2
	2.54	20	4.78e-136	30			2.54	19.9993	2.94e-87	30			2.54	19.9981	0	30			2.54	19.9995	0	30			2.54	20	0	30			2.54	19.9993	0	30			2.54	19.9981	0	30			2.54	19.9994	0	30			2.54
	3.07	20	3.04e-127	30			3.07	19.9992	7.29e-83	30			3.07	19.9975	6.31e-118	30			3.07	19.9994	0	30			3.07	20	0	30			3.07	19.9992	0	30			3.07	19.9975	0	30			3.07	19.9994	0	30			3.07
	3.61	20	4.39e-123	30			3.61	19.9991	3.77e-80	30			3.61	19.9968	2.39e-113	30			3.61	19.9994	2.53e-149	30			3.61	20	0	30			3.61	19.9991	0	30			3.61	19.9968	0	30			3.61	19.9994	0	30			3.61
	4.01	20	5.39e-120	30			4.01	19.999	5.16e-78	30			4.01	19.996	6.4e-110	30			4.01	19.9993	7.8e-144	30			4.01	20	0	30			4.01	19.999	3.5e-175	30			4.01	19.996	0	30			4.01	19.9993	0	30			4.01
	4.54	20	5.38e-117	30			4.54	19.9988	7.2e-76	30			4.54	19.9949	1.41e-106	30			4.54	19.9992	8.69e-139	30			4.54	20	0	30			4.54	19.9988	2.02e-167	30			4.54	19.9949	3.32e-205	30			4.54	19.9992	0	30			4.54
	5.08	20	8.15e-115	30			5.08	19.9986	3.1e-74	30			5.08	19.9936	3.59e-104	30			5.08	19.999	2.15e-135	30			5.08	20	1.65e-225	30			5.08	19.9986	7.75e-163	30			5.08	19.9936	4.84e-198	30			5.08	19.999	9.94e-238	30			5.08
	5.61	20	5.68e-113	30			5.61	19.9984	7.37e-73	30			5.61	19.9924	3.93e-102	30			5.61	19.9988	1.43e-132	30			5.61	20	2.8e-219	30			5.61	19.9984	5.94e-159	30			5.61	19.9924	7.21e-193	30			5.61	19.9988	2.65e-229	30			5.61
	6.01	20	5.21e-111	30			6.01	19.9981	2.07e-71	30			6.01	19.9908	5.74e-100	30			6.01	19.9985	1.32e-129	30			6.01	20	1.62e-213	30			6.01	19.9981	7.09e-155	30			6.01	19.9907	7.63e-188	30			6.01	19.9984	3.27e-222	30			6.01
	6.55	20	1.97e-109	30			6.55	19.9978	3.19e-70	30			6.55	19.989	2.97e-98	30			6.55	19.998	2.38e-127	30			6.55	20	1.37e-209	30			6.55	19.9978	3.72e-152	30			6.55	19.989	2.5e-184	30			6.55	19.998	1.38e-217	30			6.55
	7.08	20	4.63e-108	30			7.08	19.9975	3.32e-69	30			7.08	19.9872	9.11e-97	30			7.08	19.9974	2.18e-125	30			7.08	20	2.9e-206	30			7.08	19.9974	8.26e-150	30			7.08	19.9872	2.48e-181	30			7.08	19.9974	9.95e-214	30			7.08
	7.62	20	1.45e-106	30			7.62	19.997	4.11e-68	30			7.62	19.9851	3.77e-95	30			7.62	19.9966	3.01e-123	30			7.62	20	1.03e-202	30			7.62	19.997	2.9e-147	30			7.62	19.9851	4.01e-178	30			7.62	19.9966	1.15e-209	30			7.62
	8.02	20	2.59e-105	30			8.02	19.9966	3.51e-67	30			8.02	19.9829	8.34e-94	30			8.02	19.9955	1.66e-121	30			8.02	20	5.24e-200	30			8.02	19.9965	3.04e-145	30			8.02	19.9828	1.16e-175	30			8.02	19.9955	1.26e-206	30			8.02
	8.55	20	3.21e-104	30			8.55	19.9961	2.23e-66	30			8.55	19.9807	1.27e-92	30			8.55	19.9943	5.89e-120	30			8.55	20	1.28e-197	30			8.55	19.9961	1.5e-143	30			8.55	19.9807	1.75e-173	30			8.55	19.9943	5.88e-204	30			8.55
	9.09	20	5.04e-103	30			9.09	19.9955	1.66e-65	30			9.09	19.9782	2.62e-91	30			9.09	19.9926	3.14e-118	30			9.09	20	5.38e-195	30			9.09	19.9955	5.93e-142	30			9.09	19.9782	4.62e-171	30			9.09	19.9926	5.11e-201	30			9.09
	9.62	20	5.37e-102	30			9.62	19.9948	9.74e-65	30			9.62	19.9756	3.55e-90	30			9.62	19.9906	9.17e-117	30			9.62	20	7.01e-193	30			9.62	19.9948	1.74e-140	30			9.62	19.9756	4.3e-169	30			9.62	19.9906	1.08e-198	30			9.62
	10	20	4.26e-101	30			10	19.9942	4.58e-64	30			10	19.9732	3.58e-89	30			10	19.9885	1.95e-115	30			10	20	5.58e-191	30			10	19.9942	4.74e-139	30			10	19.9732	2.48e-167	30			10	19.9885	1.33e-196	30			10
	10.6	20	4.15e-100	30			10.6	19.9934	2.51e-63	30			10.6	19.9704	4.69e-88	30			10.6	19.9857	6.48e-114	30			10.6	20	7.67e-189	30			10.6	19.9934	2.08e-137	30			10.6	19.9704	2.37e-165	30			10.6	19.9857	3.04e-194	30			10.6
	11.1	20	3.07e-99	30			11.1	19.9926	1.15e-62	30			11.1	19.9675	4.48e-87	30			11.1	19.9824	1.37e-112	30			11.1	20	4.51e-187	30			11.1	19.9925	5.15e-136	30			11.1	19.9675	1.11e-163	30			11.1	19.9825	2.66e-192	30			11.1
	11.6	20	1.77e-98	30			11.6	19.9917	4.29e-62	30			11.6	19.965	3.31e-86	30			11.6	19.9792	2.15e-111	30			11.6	20	1.74e-185	30			11.6	19.9917	8.99e-135	30			11.6	19.965	3.6e-162	30			11.6	19.9792	1.52e-190	30			11.6
	12	20	1.23e-97	30			12	19.9907	1.82e-61	30			12	19.9621	3.06e-85	30			12	19.9751	4.83e-110	30			12	20	1.04e-183	30			12	19.9907	2.33e-133	30			12	19.9621	1.86e-160	30			12	19.9752	1.49e-188	30			12
	12.6	20	6.9e-97	30			12.6	19.9897	6.76e-61	30			12.6	19.9592	2.2e-84	30			12.6	19.9707	7.22e-109	30			12.6	20	3.24e-182	30			12.6	19.9897	5.44e-132	30			12.6	19.9592	5.3e-159	30			12.6	19.9707	7.1e-187	30			12.6
	13.1	20.0001	3.14e-96	30			13.1	19.9887	2.15e-60	30			13.1	19.9567	1.25e-83	30			13.1	19.9665	8.11e-108	30			13.1	20	7.08e-181	30			13.1	19.9887	1.02e-130	30			13.1	19.9566	1.06e-157	30			13.1	19.9665	2.4e-185	30			13.1
	13.6	20.0001	1.67e-95	30			13.6	19.9876	7.92e-60	30			13.6	19.9539	8.56e-83	30			13.6	19.9615	1.22e-106	30			13.6	20.0001	2.27e-179	30			13.6	19.9875	2.24e-129	30			13.6	19.9539	3.04e-156	30			13.6	19.9615	1.35e-183	30			13.6
	14	20.0001	7.62e-95	30			14	19.9864	2.69e-59	30			14	19.9512	4.82e-82	30			14	19.9563	1.31e-105	30			14	20.0001	4.46e-178	30			14	19.9863	2.87e-128	30			14	19.9511	5.36e-155	30			14	19.9563	4.32e-182	30			14
	14.6	20.0001	3.52e-94	30			14.6	19.9851	9.49e-59	30			14.6	19.9486	2.81e-81	30			14.6	19.9509	1.53e-104	30			14.6	20.0001	1.03e-176	30			14.6	19.985	3.24e-127	30			14.6	19.9486	1.07e-153	30			14.6	19.9509	1.83e-180	30			14.6
	15.1	20.0001	1.42e-93	30			15.1	19.9838	3.16e-58	30			15.1	19.9462	1.41e-80	30			15.1	19.9455	1.35e-103	30			15.1	20.0001	1.57e-175	30			15.1	19.9837	2.3e-126	30			15.1	19.9461	1.46e-152	30			15.1	19.9455	4.76e-179	30			15.1
	15.5	20.0001	4.83e-93	30			15.5	19.9827	1.04e-57	30			15.5	19.9441	6e-80	30			15.5	19.9407	9.2e-103	30			15.5	20.0001	1.81e-174	30			15.5	19.9825	1.28e-125	30			15.5	19.9441	1.5e-151	30			15.5	19.9407	9.3e-178	30			15.5
	16	20.0002	1.88e-92	30			16	19.9814	4.46e-56	30			16	19.9419	3.27e-79	30			16	19.9353	7.82e-102	30			16	20.0001	2.88e-173	30			16	19.9812	9.85e-125	30			16	19.9419	2.1e-150	30			16	19.9353	2.76e-176	30			16
	16.6	20.0002	6.55e-92	30			16.6	19.9801	1.43e-53	30			16.6	19.9397	1.66e-78	30			16.6	19.9301	5.3e-101	30			16.6	20.0001	3.32e-172	30			16.6	19.9798	7e-124	30			16.6	19.9397	2.16e-149	30			16.6	19.93	5.31e-175	30			16.6
	17.1	20.0002	1.96e-91	30			17.1	19.979	5.18e-51	30			17.1	19.9378	1.18e-77	30			17.1	19.9255	2.89e-100	30			17.1	20.0002	3e-171	30			17.1	19.9786	4.26e-123	30			17.1	19.9377	1.72e-148	30			17.1	19.9254	7.59e-174	30			17.1
	17.5	20.0002	6.55e-91	30			17.5	19.9777	7.3e-48	30			17.5	19.9357	7.66e-75	30			17.5	19.9205	1.91e-99	30			17.5	20.0002	3.61e-170	30			17.5	19.9772	3.34e-122	30			17.5	19.9356	1.82e-147	30			17.5	19.9203	1.51e-172	30			17.5
	18	20.0003	1.98e-90	30			18	19.9765	3.27e-45	30			18	19.9337	6.59e-72	30			18	19.9156	1.14e-98	30			18	20.0002	3.35e-169	30			18	19.9758	2.15e-121	30			18	19.9336	1.51e-146	30			18	19.9155	2.25e-171	30			18
	18.6	20.0003	5.19e-90	30			18.6	19.9755	9.69e-43	30			18.6	19.932	4.48e-69	30			18.6	19.9115	9.4e-98	30			18.6	20.0002	2.48e-168	30			18.6	19.9746	1.13e-120	30			18.6	19.9319	1e-145	30			18.6	19.9113	2.76e-170	30			18.6
	19.1	20.0003	1.48e-89	30			19.1	19.9744	5.72e-40	30			19.1	19.9303	1.07e-65	30			19.1	19.9071	1.47e-94	30			19.1	20.0002	2.39e-167	30			19.1	19.9733	7.36e-120	30			19.1	19.9301	8.62e-145	30			19.1	19.9069	4.84e-169	30			19.1
	19.5	20.0004	3.84e-89	30			19.5	19.9733	6.55e-38	30			19.5	19.9287	6.72e-63	30			19.5	19.903	1.73e-91	30			19.5	20.0003	1.85e-166	30			19.5	19.9719	4.33e-119	30			19.5	19.9285	6.09e-144	30			19.5	19.9028	6.18e-168	30			19.5
	20	20.0004	8.7e-89	30			20	19.9723	2.9e-36	30			20	19.9275	3.13e-60	30			20	19.8997	1.54e-88	30			20	20.0003	1.16e-165	30			20	19.9708	2.18e-118	30			20	19.9272	3.54e-143	30			20	19.8994	6.31e-167	30			20
	20.6	20.0004	2.09e-88	30			20.6	19.9713	1.02e-34	30			20.6	19.9262	6.64e-57	30			20.6	19.8962	5.27e-85	30			20.6	20.0003	9.33e-165	30			20.6	19.9695	1.22e-117	30			20.6	19.9259	2.6e-142	30			20.6	19.8959	9.06e-166	30			20.6
	21.1	20.0005	4.68e-88	30			21.1	19.9703	1.3e-33	30			21.1	19.9252	6.26e-54	30			21.1	19.8932	5.84e-82	30			21.1	20.0003	6.23e-164	30			21.1	19.9683	5.3e-117	30			21.1	19.9248	1.62e-141	30			21.1	19.8928	9.99e-165	30			21.1
	21.5	20.0005	9.32e-88	30			21.5	19.9695	8.69e-33	30			21.5	19.9245	5.78e-51	30			21.5	19.8908	6.39e-79	30			21.5	20.0004	3.44e-163	30			21.5	19.9672	1.82e-116	30			21.5	19.924	8.41e-141	30			21.5	19.8904	8.9e-164	30			21.5
	22	20.0006	1.97e-87	30			22	19.9686	5.15e-32	30			22	19.9239	2.36e-47	30			22	19.8886	4.07e-75	30			22	20.0004	2.39e-162	30			22	19.966	7.09e-116	30			22	19.9233	5.44e-140	30			22	19.8881	1.06e-162	30			22
	22.6	20.0006	3.97e-87	30			22.6	19.9678	2e-31	30			22.6	19.9235	2.26e-44	30			22.6	19.8867	7.8e-72	30			22.6	20.0004	1.41e-161	30			22.6	19.9648	2.6e-115	30			22.6	19.9228	3.04e-139	30			22.6	19.8862	9.67e-162	30			22.6
	23.1	20.0007	7.31e-87	30			23.1	19.9672	5.61e-31	30			23.1	19.9233	1.38e-41	30			23.1	19.8855	1.26e-68	30			23.1	20.0004	6.92e-161	30			23.1	19.9638	1.03e-114	30			23.1	19.9224	1.42e-138	30			23.1	19.8849	7e-161	30			23.1
	23.5	20.0007	1.45e-86	30			23.5	19.9665	1.52e-30	30			23.5	19.9233	1.23e-38	30			23.5	19.8846	8.71e-65	30			23.5	20.0005	4.17e-160	30			23.5	19.9627	2.16e-113	30			23.5	19.9222	8.02e-138	30			23.5	19.884	6.45e-160	30			23.5
	24.1	20.0008	2.78e-86	30			24.1	19.9658	3.52e-30	30			24.1	19.9236	1.47e-36	30			24.1	19.8842	1.4e-61	30			24.1	20.0005	2.16e-159	30			24.1	19.9617	1.01e-111	30			24.1	19.9222	3.93e-137	30			24.1	19.8835	4.68e-159	30			24.1
	24.6	20.0008	4.97e-86	30			24.6	19.9653	7.51e-30	30			24.6	19.924	6.06e-35	30			24.6	19.8843	1.56e-58	30			24.6	20.0006	9.33e-159	30			24.6	19.9608	4.22e-110	30			24.6	19.9223	1.62e-136	30			24.6	19.8835	2.71e-158	30			24.6
	25.1	20.0009	9.55e-86	30			25.1	19.9648	1.76e-29	30			25.1	19.9246	2.03e-33	30			25.1	19.8848	8.39e-55	30			25.1	20.0006	4.82e-158	30			25.1	19.9599	3.13e-108	30			25.1	19.9226	8.04e-136	30			25.1	19.884	1.93e-157	30			25.1
	25.5	20.0009	1.79e-85	30			25.5	19.9644	3.99e-29	30			25.5	19.9253	2.61e-32	30			25.5	19.8858	1.06e-51	30			25.5	20.0006	2.17e-157	30			25.5	19.959	1.22e-106	30			25.5	19.923	3.86e-135	30			25.5	19.8849	1.13e-156	30			25.5
	26.1	20.001	3.12e-85	30			26.1	19.9641	8.21e-29	30			26.1	19.9261	1.89e-31	30			26.1	19.887	9.31e-49	30			26.1	20.0007	8.29e-157	30			26.1	19.9582	3.45e-105	30			26.1	19.9235	3.16e-134	30			26.1	19.8861	5.42e-156	30			26.1
	26.6	20.0011	5.78e-85	30			26.6	19.9639	1.82e-28	30			26.6	19.9272	1.27e-30	30			26.6	19.8886	2.75e-45	30			26.6	20.0007	3.72e-156	30			26.6	19.9575	1.65e-103	30			26.6	19.9242	1.81e-132	30			26.6	19.8877	3.12e-155	30			26.6
	27.1	20.0012	1.04e-84	30			27.1	19.9637	3.78e-28	30			27.1	19.9283	5.74e-30	30			27.1	19.8907	1.46e-42	30			27.1	20.0008	1.49e-155	30			27.1	19.9568	4.75e-102	30			27.1	19.9249	8.77e-131	30			27.1	19.8896	1.56e-154	30			27.1
	27.5	20.0012	1.85e-84	30			27.5	19.9636	7.66e-28	30			27.5	19.9295	2.28e-29	30			27.5	19.893	8.2e-40	30			27.5	20.0008	6.13e-155	30			27.5	19.9562	1.75e-100	30			27.5	19.9257	6.28e-129	30			27.5	19.8918	9.39e-154	30			27.5
	28.1	20.0013	3.21e-84	30			28.1	19.9636	1.46e-27	30			28.1	19.9308	7.34e-29	30			28.1	19.8955	8.89e-38	30			28.1	20.0009	2.28e-154	30			28.1	19.9556	4.06e-99	30			28.1	19.9266	2.49e-127	30			28.1	19.8942	1.12e-152	30			28.1
	28.6	20.0014	5.18e-84	30			28.6	19.9636	2.51e-27	30			28.6	19.932	1.84e-28	30			28.6	19.898	3.84e-36	30			28.6	20.0009	7.35e-154	30			28.6	19.9552	7.27e-98	30			28.6	19.9275	7.24e-126	30			28.6	19.8966	4.01e-151	30			28.6
	29.1	20.0015	8.77e-84	30			29.1	19.9638	4.44e-27	30			29.1	19.9334	4.4e-28	30			29.1	19.901	1.53e-34	30			29.1	20.001	2.74e-153	30			29.1	19.9547	2.17e-96	30			29.1	19.9285	3.44e-124	30			29.1	19.8994	4.78e-149	30			29.1
	29.5	20.0016	1.45e-83	30			29.5	19.9641	7.5e-27	30			29.5	19.9348	8.61e-28	30			29.5	19.904	2.54e-33	30			29.5	20.001	9.32e-153	30			29.5	19.9544	5.04e-95	30			29.5	19.9295	9.65e-123	30			29.5	19.9023	2.81e-147	30			29.5
	30.1	20.0017	2.24e-83	30			30.1	19.9644	1.16e-26	30			30.1	19.9361	1.36e-27	30			30.1	19.9068	2.46e-32	30			30.1	20.0011	2.78e-152	30			30.1	19.9541	1.19e-93	30			30.1	19.9304	2.06e-121	30			30.1	19.9049	1.15e-145	30			30.1
	30.6	20.0018	3.55e-83	30			30.6	19.9644	1.55e-26	30			30.6	19.9371	1.9e-27	30			30.6	19.9098	3.4e-31	30			30.6	20.0011	8.98e-152	30			30.6	19.9536	2.03e-92	30			30.6	19.9311	3.87e-120	30			30.6	19.9077	1.85e-143	30			30.6
	31	20.0018	5.45e-83	30			31	19.9639	1.68e-26	30			31	19.9375	2.26e-27	30			31	19.9126	3.8e-30	30			31	20.0012	2.65e-151	30			31	19.9527	3.13e-91	30			31	19.9314	1.1e-118	30			31	19.9104	1.33e-141	30			31
	31.5	20.0019	8.07e-83	30			31.5	19.9633	1.81e-26	30			31.5	19.9376	2.49e-27	30			31.5	19.9149	2.73e-29	30			31.5	20.0012	7.35e-151	30			31.5	19.9518	8.05e-90	30			31.5	19.9314	3.53e-117	30			31.5	19.9126	4.24e-140	30			31.5
	32.1	20.002	1.25e-82	30			32.1	19.9627	1.98e-26	30			32.1	19.9378	2.82e-27	30			32.1	19.9175	1.68e-28	30			32.1	20.0013	2.45e-150	30			32.1	19.951	6.25e-88	30			32.1	19.9315	2.39e-115	30			32.1	19.9151	1.63e-138	30			32.1
	32.6	20.0021	1.88e-82	30			32.6	19.9626	2.17e-26	30			32.6	19.9384	3.24e-27	30			32.6	19.9203	7.17e-28	30			32.6	20.0013	7.85e-150	30			32.6	19.9506	4.01e-86	30			32.6	19.9321	8.79e-114	30			32.6	19.9177	3.09e-137	30			32.6
	33	20.0022	2.68e-82	30			33	19.9627	2.34e-26	30			33	19.9391	3.68e-27	30			33	19.9227	2.33e-27	30			33	20.0014	2.51e-149	30			33	19.9505	2.31e-84	30			33	19.9327	2.1e-112	30			33	19.9201	4.02e-136	30			33
	33.5	20.0023	3.97e-82	30			33.5	19.9629	2.56e-26	30			33.5	19.94	4.27e-27	30			33.5	19.9254	7.14e-27	30			33.5	20.0015	1.7e-148	30			33.5	19.9505	2.25e-82	30			33.5	19.9336	7.26e-111	30			33.5	19.9228	7.25e-135	30			33.5
	34.1	20.0024	5.78e-82	30			34.1	19.9632	2.84e-26	30			34.1	19.941	5.1e-27	30			34.1	19.9281	1.92e-26	30			34.1	20.0015	2.06e-147	30			34.1	19.9506	8.98e-81	30			34.1	19.9345	1.83e-109	30			34.1	19.9254	1.04e-133	30			34.1
	34.6	20.0026	8.07e-82	30			34.6	19.9636	3.15e-26	30			34.6	19.9418	6.4e-27	30			34.6	19.9305	4.94e-26	30			34.6	20.0016	2.65e-146	30			34.6	19.9508	2.27e-79	30			34.6	19.9354	4.86e-108	30			34.6	19.9277	1.42e-132	30			34.6
	35	20.0027	1.17e-81	30			35	19.9641	3.59e-26	30			35	19.9429	1.03e-26	30			35	19.9331	1.41e-25	30			35	20.0017	5.48e-145	30			35	19.9511	9.55e-78	30			35	19.9364	2.87e-106	30			35	19.9302	3.65e-131	30			35
	35.5	20.0028	1.65e-81	30			35.5	19.9646	4.11e-26	30			35.5	19.944	2.39e-26	30			35.5	19.9356	3.75e-25	30			35.5	20.0018	8.76e-144	30			35.5	19.9515	2.83e-76	30			35.5	19.9375	1.03e-104	30			35.5	19.9327	8.2e-130	30			35.5
	36.1	20.003	2.19e-81	30			36.1	19.9652	4.68e-26	30			36.1	19.9449	6.96e-26	30			36.1	19.9377	8.91e-25	30			36.1	20.0019	1.26e-142	30			36.1	19.952	6.96e-75	30			36.1	19.9384	2.98e-103	30			36.1	19.9348	2.02e-128	30			36.1
	36.6	20.0031	2.92e-81	30			36.6	19.9659	5.48e-26	30			36.6	19.946	2.64e-25	30			36.6	19.94	2.42e-24	30			36.6	20.0019	3.59e-141	30			36.6	19.9525	3.32e-73	30			36.6	19.9395	1.82e-101	30			36.6	19.937	1.26e-126	30			36.6
	37	20.0033	3.78e-81	30			37	19.9667	6.5e-26	30			37	19.9472	9.09e-25	30			37	19.9422	7.17e-24	30			37	20.002	8.07e-140	30			37	19.9531	1.16e-71	30			37	19.9406	8.26e-100	30			37	19.9392	5.21e-125	30			37
	37.6	20.0034	4.73e-81	30			37.6	19.9674	7.62e-26	30			37.6	19.9482	2.58e-24	30			37.6	19.9441	2.68e-23	30			37.6	20.0021	1.49e-138	30			37.6	19.9537	3.97e-70	30			37.6	19.9416	3.43e-98	30			37.6	19.941	1.66e-123	30			37.6
	38.1	20.0036	6.12e-81	30			38.1	19.9682	9.15e-26	30			38.1	19.9493	7.35e-24	30			38.1	19.9462	1.88e-22	30			38.1	20.0022	4.69e-137	30			38.1	19.9544	3.86e-68	30			38.1	19.9427	3.14e-96	30			38.1	19.9431	9.61e-122	30			38.1
	38.6	20.0038	7.96e-81	30			38.6	19.9691	1.09e-25	30			38.6	19.9504	1.76e-23	30			38.6	19.9481	1.22e-21	30			38.6	20.0023	1.09e-135	30			38.6	19.9551	2.51e-66	30			38.6	19.9438	1.7e-94	30			38.6	19.945	3.54e-120	30			38.6
	39	20.0039	1.02e-80	30			39	19.9699	1.28e-25	30			39	19.9514	3.51e-23	30			39	19.9498	5.32e-21	30			39	20.0024	2.35e-134	30			39	19.9558	1.3e-64	30			39	19.9448	7.5e-93	30			39	19.9467	1.07e-118	30			39
	39.6	20.0041	1.38e-80	30			39.6	19.9709	1.54e-25	30			39.6	19.9526	7.11e-23	30			39.6	19.9516	2.11e-20	30			39.6	20.0025	1.14e-132	30			39.6	19.9566	1.62e-62	30			39.6	19.9459	7.12e-91	30			39.6	19.9484	6.2e-117	30			39.6
	40.1	20.0043	2.01e-80	30			40.1	19.9719	1.87e-25	30			40.1	19.9537	1.33e-22	30			40.1	19.9534	6.15e-20	30			40.1	20.0026	4.68e-131	30			40.1	19.9574	1.12e-60	30			40.1	19.9471	3.9e-89	30			40.1	19.9502	2.31e-115	30			40.1
	40.6	20.0045	3.3e-80	30			40.6	19.9728	2.23e-25	30			40.6	19.9547	2.24e-22	30			40.6	19.9549	1.38e-19	30			40.6	20.0028	2.01e-129	30			40.6	19.9582	4.63e-59	30			40.6	19.948	1.61e-87	30			40.6	19.9517	7.2e-114	30			40.6
	41	20.0047	7.47e-80	30			41	19.9738	2.69e-25	30			41	19.9558	3.82e-22	30			41	19.9566	3.06e-19	30			41	20.0029	2.63e-127	30			41	19.959	2.24e-57	30			41	19.9491	1.22e-85	30			41	19.9533	4.57e-112	30			41
	41.6	20.0049	2.02e-79	30			41.6	19.9749	3.22e-25	30			41.6	19.9569	6.22e-22	30			41.6	19.9582	6.15e-19	30			41.6	20.003	2.7e-125	30			41.6	19.9599	6.03e-56	30			41.6	19.9502	5.21e-84	30			41.6	19.9548	1.84e-110	30			41.6
	42.1	20.0051	6.45e-79	30			42.1	19.9759	3.86e-25	30			42.1	19.9581	9.95e-22	30			42.1	19.9598	1.16e-18	30			42.1	20.0031	7.22e-123	30			42.1	19.9608	2.49e-54	30			42.1	19.9513	3.31e-82	30			42.1	19.9563	1.07e-108	30			42.1
	42.6	20.0053	2.08e-78	30			42.6	19.977	4.64e-25	30			42.6	19.9592	1.57e-21	30			42.6	19.9613	2.05e-18	30			42.6	20.0033	9.62e-121	30			42.6	19.9617	7.6e-53	30			42.6	19.9524	1.24e-80	30			42.6	19.9577	3.46e-107	30			42.6
	43	20.0055	6.27e-78	30			43	19.978	5.46e-25	30			43	19.9602	2.32e-21	30			43	19.9627	3.24e-18	30			43	20.0034	9.25e-119	30			43	19.9625	2.15e-51	30			43	19.9533	3.59e-79	30			43	19.9589	8.16e-106	30			43
	43.6	20.0058	2.28e-77	30			43.6	19.9791	6.48e-25	30			43.6	19.9613	3.52e-21	30			43.6	19.9641	5.17e-18	30			43.6	20.0035	1.74e-116	30			43.6	19.9635	1.05e-49	30			43.6	19.9544	1.8e-77	30			43.6	19.9603	3.06e-104	30			43.6
	44.1	20.006	7.75e-77	30			44.1	19.9802	7.62e-25	30			44.1	19.9624	5.14e-21	30			44.1	19.9655	7.9e-18	30			44.1	20.0037	1.31e-114	30			44.1	19.9644	3.28e-48	30			44.1	19.9554	5.48e-76	30			44.1	19.9616	7.37e-103	30			44.1
	44.6	20.0063	2.28e-76	30			44.6	19.9812	8.82e-25	30			44.6	19.9634	7.08e-21	30			44.6	19.9668	1.13e-17	30			44.6	20.0038	6.23e-113	30			44.6	19.9652	1.02e-46	30			44.6	19.9563	1.29e-74	30			44.6	19.9627	1.41e-101	30			44.6
	45	20.0065	7.4e-76	30			45	19.9823	1.05e-24	30			45	19.9645	9.99e-21	30			45	19.9681	1.65e-17	30			45	20.004	4.42e-111	30			45	19.9661	1.37e-44	30			45	19.9573	5.44e-73	30			45	19.9639	4.57e-100	30			45
	45.6	20.0068	2.13e-75	30			45.6	19.9835	1.26e-24	30			45.6	19.9656	1.37e-20	30			45.6	19.9695	2.35e-17	30			45.6	20.0041	1.47e-109	30			45.6	19.9669	1.8e-42	30			45.6	19.9583	1.96e-71	30			45.6	19.965	1.05e-98	30			45.6
	46.1	20.007	5.18e-75	30			46.1	19.9845	1.47e-24	30			46.1	19.9666	1.76e-20	30			46.1	19.9706	3.12e-17	30			46.1	20.0043	3.33e-108	30			46.1	19.9677	2.67e-40	30			46.1	19.9591	9.18e-70	30			46.1	19.966	2.05e-97	30			46.1
	46.5	20.0073	1.3e-74	30			46.5	19.9857	1.72e-24	30			46.5	19.9677	2.27e-20	30			46.5	19.9719	4.12e-17	30			46.5	20.0044	1.14e-106	30			46.5	19.9686	5.5e-38	30			46.5	19.9601	1.25e-67	30			46.5	19.9671	7.94e-96	30			46.5
	47	20.0076	2.94e-74	30			47	19.9868	2.03e-24	30			47	19.9687	2.86e-20	30			47	19.9731	5.33e-17	30			47	20.0046	2.46e-105	30			47	19.9695	2.93e-36	30			47	19.961	9.3e-66	30			47	19.9682	2.9e-94	30			47
	47.6	20.0078	5.94e-74	30			47.6	19.9879	2.39e-24	30			47.6	19.9697	3.48e-20	30			47.6	19.9742	6.7e-17	30			47.6	20.0047	4.36e-104	30			47.6	19.9702	8.43e-35	30			47.6	19.9619	5.35e-64	30			47.6	19.969	1.51e-92	30			47.6
	48.1	20.0081	1.32e-73	30			48.1	19.989	2.89e-24	30			48.1	19.9707	4.28e-20	30			48.1	19.9754	8.63e-17	30			48.1	20.0049	1.43e-102	30			48.1	19.9711	2.76e-33	30			48.1	19.9628	5.84e-62	30			48.1	19.97	3.12e-90	30			48.1
	48.5	20.0084	2.97e-73	30			48.5	19.9902	3.51e-24	30			48.5	19.9718	5.16e-20	30			48.5	19.9765	1.1e-16	30			48.5	20.0051	3.76e-101	30			48.5	19.9719	4.42e-32	30			48.5	19.9637	2.92e-60	30			48.5	19.971	3.6e-88	30			48.5
	49	20.0087	6.28e-73	30			49	19.9913	4.15e-24	30			49	19.9727	6.01e-20	30			49	19.9776	1.35e-16	30			49	20.0053	9.15e-100	30			49	19.9726	4.56e-31	30			49	19.9645	9.13e-59	30			49	19.9718	2.94e-86	30			49
	49.6	20.009	1.44e-72	30			49.6	19.9924	4.93e-24	30			49.6	19.9736	6.98e-20	30			49.6	19.9786	1.68e-16	30			49.6	20.0054	4.67e-98	30			49.6	19.9734	5.63e-30	30			49.6	19.9654	3.79e-57	30			49.6	19.9727	4.35e-84	30			49.6
	50.1	20.0093	3.58e-72	30			50.1	19.9935	5.9e-24	30			50.1	19.9747	8.1e-20	30			50.1	19.9798	2.08e-16	30			50.1	20.0056	1.73e-96	30			50.1	19.9742	4.38e-29	30			50.1	19.9662	8.2e-56	30			50.1	19.9736	2.64e-82	30			50.1
	50.5	20.0097	8.74e-72	30			50.5	19.9947	7.03e-24	30			50.5	19.9757	9.28e-20	30			50.5	19.9809	2.53e-16	30			50.5	20.0058	5.59e-95	30			50.5	19.9749	3.2e-28	30			50.5	19.967	1.21e-54	30			50.5	19.9743	1.03e-80	30			50.5
	51	20.01	2.05e-71	30			51	19.9959	8.27e-24	30			51	19.9767	1.04e-19	30			51	19.982	3.02e-16	30			51	20.006	3.32e-93	30			51	19.9757	1.41e-26	30			51	19.9678	2.36e-53	30			51	19.9752	5.83e-79	30			51
	51.6	20.0104	4.64e-71	30			51.6	19.9971	9.66e-24	30			51.6	19.9777	1.16e-19	30			51.6	19.983	3.58e-16	30			51.6	20.0062	1.11e-91	30			51.6	19.9764	6.3e-25	30			51.6	19.9686	3.04e-52	30			51.6	19.976	1.64e-77	30			51.6
	52.1	20.0108	1.05e-70	30			52.1	19.9983	1.14e-23	30			52.1	19.9787	1.3e-19	30			52.1	19.9841	4.29e-16	30			52.1	20.0064	2.6e-90	30			52.1	19.9771	1.32e-23	30			52.1	19.9693	2.89e-51	30			52.1	19.9767	3.09e-76	30			52.1
	52.5	20.0111	2.09e-70	30			52.5	19.9994	1.32e-23	30			52.5	19.9796	1.45e-19	30			52.5	19.9851	5.01e-16	30			52.5	20.0066	9e-89	30			52.5	19.9778	3.75e-22	30			52.5	19.9702	3.5e-50	30			52.5	19.9775	7.95e-75	30			52.5
	53.1	20.0114	4.09e-70	30			53.1	20.0004	1.52e-23	30			53.1	19.9805	1.6e-19	30			53.1	19.986	5.76e-16	30			53.1	20.0069	1.92e-87	30			53.1	19.9785	6.85e-21	30			53.1	19.9709	3.26e-49	30			53.1	19.9782	1.3e-73	30			53.1
	53.6	20.0118	8.46e-70	30			53.6	20.0016	1.75e-23	30			53.6	19.9814	1.8e-19	30			53.6	19.987	6.66e-16	30			53.6	20.007	3.26e-86	30			53.6	19.9792	7.37e-20	30			53.6	19.9716	2.58e-48	30			53.6	19.9789	1.63e-72	30			53.6
	54	20.0122	1.75e-69	30			54	20.0027	2.06e-23	30			54	19.9824	2.04e-19	30			54	19.988	7.64e-16	30			54	20.0073	1.21e-84	30			54	19.9799	7e-19	30			54	19.9724	3.1e-47	30			54	19.9796	2.97e-71	30			54
	54.5	20.0126	3.63e-69	30			54.5	20.0039	2.55e-23	30			54.5	19.9834	2.3e-19	30			54.5	19.989	8.66e-16	30			54.5	20.0075	4.76e-83	30			54.5	19.9806	3.75e-18	30			54.5	19.9732	3.2e-46	30			54.5	19.9803	4e-70	30			54.5
	55.1	20.013	7.46e-69	30			55.1	20.005	3.35e-23	30			55.1	19.9843	2.56e-19	30			55.1	19.99	9.73e-16	30			55.1	20.0078	3.66e-81	30			55.1	19.9812	1.52e-17	30			55.1	19.9739	3.99e-45	30			55.1	19.981	6.44e-69	30			55.1
	55.6	20.0134	1.48e-68	30			55.6	20.0062	4.66e-23	30			55.6	19.9853	2.82e-19	30			55.6	19.991	1.09e-15	30			55.6	20.008	1.58e-79	30			55.6	19.9819	4.45e-17	30			55.6	19.9747	3.91e-44	30			55.6	19.9817	7.81e-68	30			55.6
	56.1	20.0138	2.82e-68	30			56.1	20.0074	6.75e-23	30			56.1	19.9863	3.07e-19	30			56.1	19.9919	1.22e-15	30			56.1	20.0082	4.81e-78	30			56.1	19.9825	9.91e-17	30			56.1	19.9754	3.02e-43	30			56.1	19.9823	7.47e-67	30			56.1
	56.5	20.0142	5.26e-68	30			56.5	20.0086	1.01e-22	30			56.5	19.9873	3.34e-19	30			56.5	19.9929	1.36e-15	30			56.5	20.0085	2.29e-76	30			56.5	19.9832	2.18e-16	30			56.5	19.9761	2.91e-42	30			56.5	19.983	9.76e-66	30			56.5
	57	20.0147	9.76e-68	30			57	20.0097	1.56e-22	30			57	19.9883	3.62e-19	30			57	19.9939	1.47e-15	30			57	20.0087	6.1e-75	30			57	19.9839	4.26e-16	30			57	19.9768	2.13e-41	30			57	19.9837	1e-64	30			57
	57.5	20.0151	1.82e-67	30			57.5	20.0109	2.41e-22	30			57.5	19.9892	3.86e-19	30			57.5	19.9948	1.57e-15	30			57.5	20.009	1.15e-73	30			57.5	19.9845	7.29e-16	30			57.5	19.9775	1.21e-40	30			57.5	19.9842	8.6e-64	30			57.5
	58.1	20.0156	3.39e-67	30			58.1	20.012	3.63e-22	30			58.1	19.9902	4.08e-19	30			58.1	19.9958	1.67e-15	30			58.1	20.0092	3.02e-72	30			58.1	19.9851	1.24e-15	30			58.1	19.9782	7.91e-40	30			58.1	19.9849	1.08e-62	30			58.1
	58.6	20.016	6.28e-67	30			58.6	20.0132	5.42e-22	30			58.6	19.9912	4.31e-19	30			58.6	19.9967	1.77e-15	30			58.6	20.0095	4.97e-71	30			58.6	19.9858	1.98e-15	30			58.6	19.9789	4.09e-39	30			58.6	19.9855	1.11e-61	30			58.6
	59	20.0165	1.17e-66	30			59	20.0144	8.24e-22	30			59	19.9921	4.61e-19	30			59	19.9977	1.89e-15	30			59	20.0098	5.96e-70	30			59	19.9863	2.91e-15	30			59	19.9795	1.65e-38	30			59	19.9861	9.76e-61	30			59
	59.6	20.017	2.17e-66	30			59.6	20.0156	1.25e-21	30			59.6	19.9931	4.93e-19	30			59.6	19.9986	2e-15	30			59.6	20.01	9.47e-69	30			59.6	19.987	4.36e-15	30			59.6	19.9802	7.36e-38	30			59.6	19.9867	1.22e-59	30			59.6
	60.1	20.0175	4.01e-66	30			60.1	20.0167	1.84e-21	30			60.1	19.9941	5.27e-19	30			60.1	19.9995	2.09e-15	30			60.1	20.0103	1.06e-67	30			60.1	19.9876	6.38e-15	30			60.1	19.9809	2.76e-37	30			60.1	19.9873	1.19e-58	30			60.1
	60.5	20.018	7.27e-66	30			60.5	20.0179	2.68e-21	30			60.5	19.9951	5.63e-19	30			60.5	20.0005	2.18e-15	30			60.5	20.0106	9.1e-67	30			60.5	19.9881	8.89e-15	30			60.5	19.9816	8.58e-37	30			60.5	19.9879	9.04e-58	30			60.5
	61.1	20.0185	1.3e-65	30			61.1	20.0191	3.84e-21	30			61.1	19.9961	6.03e-19	30			61.1	20.0014	2.28e-15	30			61.1	20.0109	1.01e-65	30			61.1	19.9887	1.3e-14	30			61.1	19.9823	2.94e-36	30			61.1	19.9885	8.97e-57	30			61.1
	61.6	20.019	2.33e-65	30			61.6	20.0204	5.29e-21	30			61.6	19.9972	6.53e-19	30			61.6	20.0024	2.38e-15	30			61.6	20.0112	8.48e-65	30			61.6	19.9894	1.92e-14	30			61.6	19.9829	9.02e-36	30			61.6	19.9891	6.86e-56	30			61.6
	62	20.0195	3.98e-65	30			62	20.0216	6.77e-21	30			62	19.9982	7.23e-19	30			62	20.0034	2.46e-15	30			62	20.0115	5.52e-64	30			62	19.9899	2.82e-14	30			62	19.9835	2.37e-35	30			62	19.9896	4.04e-55	30			62
	62.6	20.0201	6.78e-65	30			62.6	20.0228	8.31e-21	30			62.6	19.9992	8.02e-19	30			62.6	20.0043	2.55e-15	30			62.6	20.0118	4.39e-63	30			62.6	19.9905	4.6e-14	30			62.6	19.9842	6.71e-35	30			62.6	19.9902	2.81e-54	30			62.6
	63.1	20.0206	1.15e-64	30			63.1	20.0241	9.91e-21	30			63.1	20.0003	8.99e-19	30			63.1	20.0053	2.64e-15	30			63.1	20.0122	2.82e-62	30			63.1	19.9912	7.85e-14	30			63.1	19.9849	1.74e-34	30			63.1	19.9908	1.58e-53	30			63.1
	63.5	20.0211	1.97e-64	30			63.5	20.0253	1.15e-20	30			63.5	20.0013	1.05e-18	30			63.5	20.0063	2.73e-15	30			63.5	20.0125	1.45e-61	30			63.5	19.9917	1.31e-13	30			63.5	19.9855	3.94e-34	30			63.5	19.9913	7.12e-53	30			63.5
	64	20.0217	3.37e-64	30			64	20.0266	1.33e-20	30			64	20.0023	1.38e-18	30			64	20.0073	2.83e-15	30			64	20.0128	8.92e-61	30			64	19.9924	2.36e-13	30			64	19.9862	9.66e-34	30			64	19.9919	3.81e-52	30			64
	64.6	20.0223	5.88e-64	30			64.6	20.0278	1.53e-20	30			64.6	20.0034	1.98e-18	30			64.6	20.0083	2.97e-15	30			64.6	20.0132	4.49e-60	30			64.6	19.993	4.12e-13	30			64.6	19.9869	2.25e-33	30			64.6	19.9925	1.76e-51	30			64.6
	65	20.0229	1.09e-63	30			65	20.0292	1.78e-20	30			65	20.0046	2.26e-18	30			65	20.0095	3.11e-15	30			65	20.0135	1.82e-59	30			65	19.9936	6.7e-13	30			65	19.9874	4.76e-33	30			65	19.993	6.89e-51	30			65
	65.5	20.0235	1.87e-63	30			65.5	20.0305	2.02e-20	30			65.5	20.0056	2.81e-18	30			65.5	20.0105	3.22e-15	30			65.5	20.0139	8.26e-59	30			65.5	19.9942	1.14e-12	30			65.5	19.9881	1.11e-32	30			65.5	19.9935	3.18e-50	30			65.5
	66.1	20.024	3.07e-63	30			66.1	20.0317	2.29e-20	30			66.1	20.0066	3.99e-18	30			66.1	20.0115	3.32e-15	30			66.1	20.0142	3.19e-58	30			66.1	19.9948	1.89e-12	30			66.1	19.9888	2.54e-32	30			66.1	19.9941	1.31e-49	30			66.1
	66.5	20.0247	5.28e-63	30			66.5	20.0332	2.62e-20	30			66.5	20.0078	7.22e-18	30			66.5	20.0126	3.4e-15	30			66.5	20.0146	1.02e-57	30			66.5	19.9954	2.86e-12	30			66.5	19.9894	5.36e-32	30			66.5	19.9946	4.59e-49	30			66.5
	67	20.0253	8.78e-63	30			67	20.0346	2.95e-20	30			67	20.0089	1.52e-17	30			67	20.0137	3.41e-15	30			67	20.015	3.61e-57	30			67	19.9961	4.3e-12	30			67	19.99	1.33e-31	30			67	19.9952	1.89e-48	30			67
	67.6	20.026	1.38e-62	30			67.6	20.036	3.23e-20	30			67.6	20.01	3.3e-17	30			67.6	20.0148	3.4e-15	30			67.6	20.0154	1.15e-56	30			67.6	19.9967	6.01e-12	30			67.6	19.9907	3.62e-31	30			67.6	19.9958	7.16e-48	30			67.6
	68	20.0266	2.19e-62	30			68	20.0374	3.52e-20	30			68	20.0111	7.67e-17	30			68	20.0158	3.42e-15	30			68	20.0157	3.18e-56	30			68	19.9973	7.63e-12	30			68	19.9913	9.56e-31	30			68	19.9962	2.48e-47	30			68
	68.5	20.0272	3.64e-62	30			68.5	20.0388	3.8e-20	30			68.5	20.0123	2.09e-16	30			68.5	20.0169	3.49e-15	30			68.5	20.0161	1.04e-55	30			68.5	19.9979	9.54e-12	30			68.5	19.9919	2.96e-30	30			68.5	19.9968	1.06e-46	30			68.5
	69	20.0279	6.27e-62	30			69	20.0403	4.08e-20	30			69	20.0135	6.23e-16	30			69	20.0181	3.62e-15	30			69	20.0166	3.53e-55	30			69	19.9986	1.17e-11	30			69	19.9926	9.36e-30	30			69	19.9974	4.64e-46	30			69
	69.6	20.0287	1.1e-61	30			69.6	20.0418	4.38e-20	30			69.6	20.0148	1.77e-15	30			69.6	20.0193	3.86e-15	30			69.6	20.017	1e-54	30			69.6	19.9991	1.36e-11	30			69.6	19.9932	2.52e-29	30			69.6	19.9979	1.65e-45	30			69.6
	70	20.0293	1.87e-61	30			70	20.0433	4.71e-20	30			70	20.0159	4.44e-15	30			70	20.0204	4.12e-15	30			70	20.0174	3.13e-54	30			70	19.9997	1.55e-11	30			70	19.9938	7.69e-29	30			70	19.9984	7.1e-45	30			70
	70.5	20.03	3.23e-61	30			70.5	20.0447	5.15e-20	30			70.5	20.0171	1.12e-14	30			70.5	20.0215	4.32e-15	30			70.5	20.0178	9.48e-54	30			70.5	20.0004	1.73e-11	30			70.5	19.9945	2.32e-28	30			70.5	19.999	3.03e-44	30			70.5
	71.1	20.0308	5.72e-61	30			71.1	20.0463	6.2e-20	30			71.1	20.0183	2.81e-14	30			71.1	20.0227	4.4e-15	30			71.1	20.0182	2.78e-53	30			71.1	20.001	1.86e-11	30			71.1	19.995	6.76e-28	30			71.1	19.9995	1.33e-43	30			71.1
	71.5	20.0314	9.92e-61	30			71.5	20.0477	8.71e-20	30			71.5	20.0195	6.55e-14	30			71.5	20.0238	4.42e-15	30			71.5	20.0186	7.56e-53	30			71.5	20.0015	1.94e-11	30			71.5	19.9956	1.79e-27	30			71.5	20.0001	5.41e-43	30			71.5
	72	20.0322	1.83e-60	30			72	20.0493	1.29e-19	30			72	20.0207	1.53e-13	30			72	20.025	4.54e-15	30			72	20.0191	2.12e-52	30			72	20.0021	1.98e-11	30			72	19.9962	4.85e-27	30			72	20.0006	2.47e-42	30			72
	72.6	20.0329	3.51e-60	30			72.6	20.0508	2.62e-19	30			72.6	20.0219	3.21e-13	30			72.6	20.0261	5.1e-15	30			72.6	20.0195	6.53e-52	30			72.6	20.0028	1.98e-11	30			72.6	19.9969	1.49e-26	30			72.6	20.0012	1.34e-41	30			72.6
	73	20.0337	7.4e-60	30			73	20.0524	8.06e-19	30			73	20.0232	6.31e-13	30			73	20.0273	6.9e-15	30			73	20.02	1.8e-51	30			73	20.0034	1.95e-11	30			73	19.9975	4.39e-26	30			73	20.0017	6.32e-41	30			73
	73.5	20.0345	1.64e-59	30			73.5	20.054	1.08e-18	30			73.5	20.0244	1.15e-12	30			73.5	20.0285	1.05e-14	30			73.5	20.0205	5.17e-51	30			73.5	20.004	1.88e-11	30			73.5	19.9981	1.48e-25	30			73.5	20.0023	3.34e-40	30			73.5
	74.1	20.0353	3.81e-59	30			74.1	20.0557	1.58e-18	30			74.1	20.0257	1.93e-12	30			74.1	20.0296	1.73e-14	30			74.1	20.021	1.47e-50	30			74.1	20.0047	1.79e-11	30			74.1	19.9987	5.35e-25	30			74.1	20.0028	1.79e-39	30			74.1
	74.5	20.036	8.83e-59	30			74.5	20.0573	3.41e-18	30			74.5	20.027	3.11e-12	30			74.5	20.0308	2.93e-14	30			74.5	20.0214	3.93e-50	30			74.5	20.0053	1.69e-11	30			74.5	19.9993	1.88e-24	30			74.5	20.0034	9.37e-39	30			74.5
	75.1	20.0369	2.06e-58	30			75.1	20.059	9.75e-18	30			75.1	20.0283	4.81e-12	30			75.1	20.032	4.84e-14	30			75.1	20.0219	1.04e-49	30			75.1	20.0059	1.59e-11	30			75.1	19.9999	6.58e-24	30			75.1	20.0039	5.29e-38	30			75.1
	75.6	20.0377	4.64e-58	30			75.6	20.0608	3.24e-17	30			75.6	20.0296	7.06e-12	30			75.6	20.0331	7.74e-14	30			75.6	20.0224	2.61e-49	30			75.6	20.0065	1.5e-11	30			75.6	20.0005	2.09e-23	30			75.6	20.0045	2.87e-37	30			75.6
	76	20.0385	1.08e-57	30			76	20.0625	1.24e-16	30			76	20.0309	1.01e-11	30			76	20.0343	1.22e-13	30			76	20.0229	6.96e-49	30			76	20.0072	1.4e-11	30			76	20.0011	6.89e-23	30			76	20.0051	2.01e-36	30			76
	76.5	20.0394	2.76e-57	30			76.5	20.0645	4.82e-16	30			76.5	20.0323	1.45e-11	30			76.5	20.0355	1.84e-13	30			76.5	20.0234	1.69e-48	30			76.5	20.0078	1.31e-11	30			76.5	20.0017	1.92e-22	30			76.5	20.0056	1.18e-35	30			76.5
	77	20.0403	6.74e-57	30			77	20.0662	1.44e-15	30			77	20.0336	2.01e-11	30			77	20.0367	2.54e-13	30			77	20.0239	3.98e-48	30			77	20.0085	1.24e-11	30			77	20.0023	5.05e-22	30			77	20.0062	7.46e-35	30			77
	77.6	20.0411	1.72e-56	30			77.6	20.0681	3.87e-15	30			77.6	20.0349	2.77e-11	30			77.6	20.0378	3.41e-13	30			77.6	20.0244	1e-47	30			77.6	20.0092	1.16e-11	30			77.6	20.0029	1.15e-21	30			77.6	20.0068	5.81e-34	30			77.6
	78	20.042	4.34e-56	30			78	20.0699	9.46e-15	30			78	20.0363	3.81e-11	30			78	20.039	4.41e-13	30			78	20.025	2.33e-47	30			78	20.0098	1.1e-11	30			78	20.0035	2.18e-21	30			78	20.0073	3.81e-33	30			78
	78.6	20.0429	1.1e-55	30			78.6	20.0719	2.27e-14	30			78.6	20.0376	5.19e-11	30			78.6	20.0402	5.65e-13	30			78.6	20.0255	5.45e-47	30			78.6	20.0105	1.06e-11	30			78.6	20.0041	5.2e-21	30			78.6	20.008	2.79e-32	30			78.6
	79	20.0438	2.68e-55	30			79	20.0737	4.96e-14	30			79	20.039	6.87e-11	30			79	20.0414	7.08e-13	30			79	20.0261	1.26e-46	30			79	20.0113	1.05e-11	30			79	20.0048	1.73e-20	30			79	20.0086	1.94e-31	30			79
	79.5	20.0448	6.23e-55	30			79.5	20.0756	9.92e-14	30			79.5	20.0403	8.87e-11	30			79.5	20.0426	8.32e-13	30			79.5	20.0266	2.76e-46	30			79.5	20.012	1.06e-11	30			79.5	20.0055	6.93e-20	30			79.5	20.0092	1.27e-30	30			79.5
	80.1	20.0457	1.36e-54	30			80.1	20.0776	1.84e-13	30			80.1	20.0417	1.12e-10	30			80.1	20.0438	9.32e-13	30			80.1	20.0271	5.61e-46	30			80.1	20.0127	1.09e-11	30			80.1	20.0061	2.85e-19	30			80.1	20.0098	7.63e-30	30			80.1
	80.6	20.0466	2.72e-54	30			80.6	20.0795	3.12e-13	30			80.6	20.043	1.36e-10	30			80.6	20.045	1.02e-12	30			80.6	20.0277	1.19e-45	30			80.6	20.0134	1.16e-11	30			80.6	20.0068	1.65e-18	30			80.6	20.0104	5.56e-29	30			80.6
	81	20.0476	5.32e-54	30			81	20.0814	5.01e-13	30			81	20.0443	1.62e-10	30			81	20.0462	1.08e-12	30			81	20.0282	2.45e-45	30			81	20.0141	1.26e-11	30			81	20.0075	8.64e-18	30			81	20.011	3.25e-28	30			81
	81.5	20.0485	1.05e-53	30			81.5	20.0833	7.73e-13	30			81.5	20.0456	1.93e-10	30			81.5	20.0473	1.13e-12	30			81.5	20.0288	5.47e-45	30			81.5	20.0149	1.41e-11	30			81.5	20.0083	5.09e-17	30			81.5	20.0117	2.32e-27	30			81.5
	82	20.0495	2.23e-53	30			82	20.0854	1.19e-12	30			82	20.0471	2.3e-10	30			82	20.0486	1.19e-12	30			82	20.0294	1.36e-44	30			82	20.0158	1.63e-11	30			82	20.0091	2.77e-16	30			82	20.0124	1.7e-26	30			82
	82.6	20.0505	4.81e-53	30			82.6	20.0875	1.79e-12	30			82.6	20.0485	2.72e-10	30			82.6	20.0499	1.27e-12	30			82.6	20.03	3.06e-44	30			82.6	20.0165	1.9e-11	30			82.6	20.0099	1.06e-15	30			82.6	20.013	9.23e-26	30			82.6
	83.1	20.0515	1.01e-52	30			83.1	20.0895	2.55e-12	30			83.1	20.0499	3.14e-10	30			83.1	20.0511	1.36e-12	30			83.1	20.0306	7.79e-44	30			83.1	20.0173	2.27e-11	30			83.1	20.0107	4.2e-15	30			83.1	20.0137	6.62e-25	30			83.1
	83.5	20.0526	2.22e-52	30			83.5	20.0916	3.61e-12	30			83.5	20.0513	3.63e-10	30			83.5	20.0525	1.48e-12	30			83.5	20.0312	1.93e-43	30			83.5	20.0182	2.75e-11	30			83.5	20.0116	1.34e-14	30			83.5	20.0143	4.04e-24	30			83.5
	84	20.0537	4.68e-52	30			84	20.0938	4.93e-12	30			84	20.0528	4.14e-10	30			84	20.0538	1.58e-12	30			84	20.0318	4.72e-43	30			84	20.019	3.31e-11	30			84	20.0124	3.74e-14	30			84	20.015	2.48e-23	30			84
	84.5	20.0547	9.18e-52	30			84.5	20.0958	6.4e-12	30			84.5	20.0542	4.64e-10	30			84.5	20.055	1.64e-12	30			84.5	20.0325	1.23e-42	30			84.5	20.0199	4.06e-11	30			84.5	20.0133	9.9e-14	30			84.5	20.0157	1.7e-22	30			84.5
	85.1	20.0557	1.76e-51	30			85.1	20.0978	8.06e-12	30			85.1	20.0556	5.14e-10	30			85.1	20.0563	1.66e-12	30			85.1	20.0331	3.31e-42	30			85.1	20.0209	4.96e-11	30			85.1	20.0144	2.38e-13	30			85.1	20.0165	1.52e-21	30			85.1
	85.5	20.0568	3.51e-51	30			85.5	20.1001	1e-11	30			85.5	20.0572	5.71e-10	30			85.5	20.0577	1.61e-12	30			85.5	20.0338	7.77e-42	30			85.5	20.0218	5.79e-11	30			85.5	20.0153	4.6e-13	30			85.5	20.0172	1.09e-20	30			85.5
	86	20.0579	6.92e-51	30			86	20.1023	1.21e-11	30			86	20.0588	6.28e-10	30			86	20.059	1.54e-12	30			86	20.0344	1.69e-41	30			86	20.0226	6.49e-11	30			86	20.0162	7.58e-13	30			86	20.0178	6.38e-20	30			86
	86.5	20.059	1.3e-50	30			86.5	20.1045	1.4e-11	30			86.5	20.0603	6.81e-10	30			86.5	20.0603	1.46e-12	30			86.5	20.035	3.79e-41	30			86.5	20.0236	7.15e-11	30			86.5	20.0173	1.15e-12	30			86.5	20.0186	3.9e-19	30			86.5
	87.1	20.0601	2.39e-50	30			87.1	20.1067	1.62e-11	30			87.1	20.0617	7.31e-10	30			87.1	20.0617	1.36e-12	30			87.1	20.0357	8.35e-41	30			87.1	20.0245	7.69e-11	30			87.1	20.0183	1.58e-12	30			87.1	20.0193	3.38e-18	30			87.1
	87.6	20.0612	4.38e-50	30			87.6	20.1089	1.87e-11	30			87.6	20.0633	7.74e-10	30			87.6	20.063	1.26e-12	30			87.6	20.0364	1.94e-40	30			87.6	20.0255	8.16e-11	30			87.6	20.0194	2.01e-12	30			87.6	20.0202	1.58e-16	30			87.6
	88	20.0624	7.95e-50	30			88	20.1112	2.18e-11	30			88	20.0648	8.11e-10	30			88	20.0644	1.15e-12	30			88	20.0371	4.39e-40	30			88	20.0266	8.57e-11	30			88	20.0206	2.48e-12	30			88	20.0211	4.09e-15	30			88
	88.5	20.0636	1.51e-49	30			88.5	20.1136	2.57e-11	30			88.5	20.0665	8.39e-10	30			88.5	20.0658	1.04e-12	30			88.5	20.0378	9.58e-40	30			88.5	20.0276	8.95e-11	30			88.5	20.0217	3.07e-12	30			88.5	20.022	4.28e-14	30			88.5
	89.1	20.0648	2.9e-49	30			89.1	20.1159	3.02e-11	30			89.1	20.0682	8.62e-10	30			89.1	20.0673	9.42e-13	30			89.1	20.0385	1.96e-39	30			89.1	20.0286	9.32e-11	30			89.1	20.0228	3.8e-12	30			89.1	20.0228	3.06e-13	30			89.1
	89.6	20.066	5.49e-49	30			89.6	20.1183	3.46e-11	30			89.6	20.0698	8.83e-10	30			89.6	20.0686	8.88e-13	30			89.6	20.0392	4.12e-39	30			89.6	20.0296	9.7e-11	30			89.6	20.0239	4.76e-12	30			89.6	20.0237	1.67e-12	30			89.6
	90	20.0672	1.04e-48	30			90	20.1207	3.92e-11	30			90	20.0715	9.02e-10	30			90	20.07	9.01e-13	30			90	20.0399	8.76e-39	30			90	20.0306	1.01e-10	30			90	20.0251	5.89e-12	30			90	20.0248	6.4e-12	30			90
	90.5	20.0684	1.92e-48	30			90.5	20.1229	4.37e-11	30			90.5	20.0732	9.19e-10	30			90.5	20.0714	9.34e-13	30			90.5	20.0407	2.02e-38	30			90.5	20.0317	1.05e-10	30			90.5	20.0264	7.24e-12	30			90.5	20.0259	2.09e-11	30			90.5
	91	20.0696	3.44e-48	30			91	20.1253	4.78e-11	30			91	20.075	9.32e-10	30			91	20.0728	9.85e-13	30			91	20.0415	4.61e-38	30			91	20.0328	1.08e-10	30			91	20.0276	8.62e-12	30			91	20.027	5.41e-11	30			91
	91.6	20.0709	6.32e-48	30			91.6	20.128	5.2e-11	30			91.6	20.077	9.37e-10	30			91.6	20.0743	1.1e-12	30			91.6	20.0422	9.92e-38	30			91.6	20.0338	1.09e-10	30			91.6	20.0288	9.89e-12	30			91.6	20.0282	1.13e-10	30			91.6
	92	20.0722	1.15e-47	30			92	20.1306	5.64e-11	30			92	20.079	9.41e-10	30			92	20.0758	1.43e-12	30			92	20.0429	2.14e-37	30			92	20.0349	1.09e-10	30			92	20.03	1.12e-11	30			92	20.0293	2.25e-10	30			92
	92.5	20.0734	2.05e-47	30			92.5	20.1329	6.06e-11	30			92.5	20.0809	9.44e-10	30			92.5	20.0772	2.2e-12	30			92.5	20.0437	4.89e-37	30			92.5	20.036	1.09e-10	30			92.5	20.0312	1.27e-11	30			92.5	20.0305	4.39e-10	30			92.5
	93	20.0747	3.65e-47	30			93	20.1355	6.52e-11	30			93	20.0829	9.48e-10	30			93	20.0786	3.81e-12	30			93	20.0444	1.1e-36	30			93	20.0371	1.11e-10	30			93	20.0324	1.45e-11	30			93	20.0317	7.69e-10	30			93
	93.5	20.076	6.44e-47	30			93.5	20.1382	7.05e-11	30			93.5	20.0849	9.53e-10	30			93.5	20.08	6.7e-12	30			93.5	20.0453	2.6e-36	30			93.5	20.0382	1.18e-10	30			93.5	20.0337	1.66e-11	30			93.5	20.0329	1.25e-09	30			93.5
	94	20.0773	1.13e-46	30			94	20.141	7.63e-11	30			94	20.0869	9.54e-10	30			94	20.0815	1.14e-11	30			94	20.0461	5.82e-36	30			94	20.0393	1.37e-10	30			94	20.035	1.94e-11	30			94	20.0341	1.78e-09	30			94
	94.5	20.0787	2.03e-46	30			94.5	20.1439	8.27e-11	30			94.5	20.0891	9.49e-10	30			94.5	20.0831	1.92e-11	30			94.5	20.0469	1.31e-35	30			94.5	20.0405	1.78e-10	30			94.5	20.0363	2.33e-11	30			94.5	20.0353	2.24e-09	30			94.5
	95	20.0801	3.64e-46	30			95	20.1468	8.88e-11	30			95	20.0913	9.37e-10	30			95	20.0847	3.04e-11	30			95	20.0478	2.84e-35	30			95	20.0416	2.62e-10	30			95	20.0375	2.83e-11	30			95	20.0365	2.72e-09	30			95
	95.5	20.0815	6.37e-46	30			95.5	20.1497	9.4e-11	30			95.5	20.0935	9.2e-10	30			95.5	20.0862	4.62e-11	30			95.5	20.0486	5.63e-35	30			95.5	20.0426	4.42e-10	30			95.5	20.0387	3.43e-11	30			95.5	20.0376	3.24e-09	30			95.5
	96	20.0828	1.12e-45	30			96	20.1526	9.85e-11	30			96	20.0958	9.04e-10	30			96	20.0877	7e-11	30			96	20.0494	1.18e-34	30			96	20.0437	9.73e-10	30			96	20.04	4.26e-11	30			96	20.0388	4.1e-09	30			96
	96.5	20.0842	1.94e-45	30			96.5	20.1556	1.02e-10	30			96.5	20.0981	8.93e-10	30			96.5	20.0892	1.04e-10	30			96.5	20.0503	2.39e-34	30			96.5	20.0448	2.41e-09	30			96.5	20.0412	5.22e-11	30			96.5	20.04	5.4e-09	30			96.5
	97	20.0857	3.46e-45	30			97	20.1588	1.07e-10	30			97	20.1005	8.87e-10	30			97	20.0909	1.54e-10	30			97	20.0512	4.88e-34	30			97	20.0459	6.64e-09	30			97	20.0425	6.3e-11	30			97	20.0413	7.08e-09	30			97
	97.5	20.0872	6.02e-45	30			97.5	20.1621	1.12e-10	30			97.5	20.1029	8.81e-10	30			97.5	20.0925	2.17e-10	30			97.5	20.0521	9.75e-34	30			97.5	20.047	2.01e-08	30			97.5	20.0437	7.42e-11	30			97.5	20.0425	9.16e-09	30			97.5
	98	20.0886	1.01e-44	30			98	20.1654	1.17e-10	30			98	20.1053	8.75e-10	30			98	20.0941	2.91e-10	30			98	20.0529	1.83e-33	30			98	20.048	5.37e-08	30			98	20.0449	8.41e-11	30			98	20.0437	1.16e-08	30			98
	98.5	20.0901	1.67e-44	30			98.5	20.1689	1.22e-10	30			98.5	20.1076	8.66e-10	30			98.5	20.0957	3.8e-10	30			98.5	20.0539	3.64e-33	30			98.5	20.0493	1.29e-07	30			98.5	20.0462	9.39e-11	30			98.5	20.045	1.47e-08	30			98.5
	99	20.0915	2.75e-44	30			99	20.1725	1.28e-10	30			99	20.11	8.51e-10	30			99	20.0973	4.85e-10	30			99	20.0548	7.08e-33	30			99	20.0509	2.35e-07	30			99	20.0474	1.02e-10	30			99	20.0464	1.8e-08	30			99
	99.5	20.093	4.52e-44	30			99.5	20.1762	1.34e-10	30			99.5	20.1125	8.34e-10	30			99.5	20.0989	6.02e-10	30			99.5	20.0557	1.38e-32	30			99.5	20.0529	3.5e-07	30			99.5	20.0486	1.08e-10	30			99.5	20.0479	2.14e-08	30			99.5
	100	20.0946	7.64e-44	30			100	20.1802	1.4e-10	30			100	20.1151	8.15e-10	30			100	20.1007	7.27e-10	30			100	20.0567	2.64e-32	30			100	20.0552	4.56e-07	30			100	20.0499	1.13e-10	30			100	20.0494	2.53e-08	30			100
	101	20.0962	1.28e-43	30			101	20.1843	1.45e-10	30			101	20.1179	7.92e-10	30			101	20.1025	8.48e-10	30			101	20.0576	4.9e-32	30			101	20.0576	5.35e-07	30			101	20.0511	1.16e-10	30			101	20.0508	2.9e-08	30			101
	101	20.0977	2.08e-43	30			101	20.1881	1.5e-10	30			101	20.1205	7.76e-10	30			101	20.1041	9.59e-10	30			101	20.0586	9.4e-32	30			101	20.0602	5.86e-07	30			101	20.0523	1.18e-10	30			101	20.0524	3.25e-08	30			101
	102	20.0992	3.36e-43	30			102	20.1919	1.54e-10	30			102	20.1232	7.67e-10	30			102	20.1058	1.07e-09	30			102	20.0595	1.74e-31	30			102	20.0628	6.06e-07	30			102	20.0534	1.2e-10	30			102	20.0539	3.59e-08	30			102
	102	20.1008	5.4e-43	30			102	20.1958	1.57e-10	30			102	20.1258	7.59e-10	30			102	20.1075	1.19e-09	30			102	20.0605	3.3e-31	30			102	20.0654	6.12e-07	30			102	20.0546	1.22e-10	30			102	20.0556	4.06e-08	30			102
	103	20.1025	8.83e-43	30			103	20.2	1.6e-10	30			103	20.1285	7.52e-10	30			103	20.1093	1.31e-09	30			103	20.0616	6.65e-31	30			103	20.0682	6.23e-07	30			103	20.0558	1.25e-10	30			103	20.0574	4.81e-08	30			103
	103	20.1042	1.41e-42	30			103	20.2045	1.63e-10	30			103	20.1311	7.44e-10	30			103	20.1112	1.39e-09	30			103	20.0626	1.26e-30	30			103	20.0706	6.52e-07	30			103	20.057	1.28e-10	30			103	20.059	5.86e-08	30			103
	104	20.1058	2.17e-42	30			104	20.2091	1.68e-10	30			104	20.1336	7.32e-10	30			104	20.113	1.42e-09	30			104	20.0636	2.33e-30	30			104	20.0731	7.12e-07	30			104	20.0581	1.31e-10	30			104	20.0607	7.28e-08	30			104
	104	20.1074	3.38e-42	30			104	20.2138	1.74e-10	30			104	20.1362	7.2e-10	30			104	20.1149	1.42e-09	30			104	20.0646	4.31e-30	30			104	20.076	8.67e-07	30			104	20.0592	1.35e-10	30			104	20.0625	9.21e-08	30			104
	105	20.109	5.38e-42	30			105	20.2187	1.81e-10	30			105	20.1388	7.16e-10	30			105	20.1169	1.4e-09	30			105	20.0657	7.88e-30	30			105	20.0797	1.23e-06	30			105	20.0603	1.39e-10	30			105	20.0644	1.17e-07	30			105
	105	20.1107	8.53e-42	30			105	20.2238	1.87e-10	30			105	20.1414	7.13e-10	30			105	20.119	1.41e-09	30			105	20.0667	1.34e-29	30			105	20.085	1.95e-06	30			105	20.0614	1.43e-10	30			105	20.0663	1.5e-07	30			105
	106	20.1125	1.35e-41	30			106	20.229	1.93e-10	30			106	20.1441	7.04e-10	30			106	20.1212	1.43e-09	30			106	20.0677	2.2e-29	30			106	20.0936	3.46e-06	30			106	20.0624	1.46e-10	30			106	20.0683	1.89e-07	30			106
	106	20.1142	2.11e-41	30			106	20.2341	1.98e-10	30			106	20.1468	6.89e-10	30			106	20.1234	1.45e-09	30			106	20.0688	3.7e-29	30			106	20.1104	6.27e-06	30			106	20.0636	1.51e-10	30			106	20.0705	2.35e-07	30			106
	107	20.1159	3.3e-41	30			107	20.2391	2.03e-10	30			107	20.1496	6.67e-10	30			107	20.1255	1.46e-09	30			107	20.0699	6.16e-29	30			107	20.1379	1.07e-05	29.7			107	20.0646	1.56e-10	30			107	20.0727	2.82e-07	30			107
	107	20.1177	5.74e-41	30			107	20.2448	2.08e-10	30			107	20.1526	6.43e-10	30			107	20.128	1.45e-09	30			107	20.0709	1.07e-28	30			107	20.1825	1.67e-05	22.2			107	20.0657	1.62e-10	30			107	20.075	3.36e-07	30			107
	108	20.1196	1.11e-40	30			108	20.2505	2.14e-10	30			108	20.1558	6.28e-10	30			108	20.1307	1.42e-09	30			108	20.072	1.97e-28	30			108	20.2455	2.26e-05	16.3			108	20.0668	1.7e-10	30			108	20.0777	4e-07	30			108
	108	20.1214	2.29e-40	30			108	20.256	2.2e-10	30			108	20.1588	6.22e-10	30			108	20.1333	1.39e-09	30			108	20.0731	3.85e-28	30			108	20.3252	2.87e-05	12.8			108	20.0679	1.81e-10	30			108	20.0806	4.78e-07	30			108
	109	20.1232	5.05e-40	30			109	20.2614	2.27e-10	30			109	20.1617	6.22e-10	30			109	20.1361	1.33e-09	30			109	20.0743	8.21e-28	30			109	20.4195	3.26e-05	11.2			109	20.069	1.96e-10	30			109	20.0839	5.8e-07	30			109
	109	20.1251	1.19e-39	30			109	20.2669	2.34e-10	30			109	20.1646	6.28e-10	30			109	20.1393	1.22e-09	30			109	20.0754	1.8e-27	30			109	20.5101	3.18e-05	11.5			109	20.0702	2.2e-10	30			109	20.0877	7.03e-07	30			109
	110	20.1269	2.73e-39	30			110	20.2722	2.42e-10	30			110	20.1674	6.31e-10	30			110	20.1424	1.11e-09	30			110	20.0766	4.17e-27	30			110	20.5776	2.5e-05	14.7			110	20.0714	2.59e-10	30			110	20.0921	8.5e-07	30			110
	110	20.1288	6.51e-39	30			110	20.2777	2.52e-10	30			110	20.1701	6.33e-10	30			110	20.1456	1.04e-09	30			110	20.0778	9.17e-27	30			110	20.611	1.8e-05	20.5			110	20.0726	3.11e-10	30			110	20.0967	9.99e-07	30			110
	111	20.1308	1.6e-38	30			111	20.2834	2.61e-10	30			111	20.1728	6.42e-10	30			111	20.1487	1.02e-09	30			111	20.0789	2.13e-26	30			111	20.6179	1.29e-05	28.2			111	20.0738	3.92e-10	30			111	20.102	1.15e-06	30			111
	111	20.1327	4.14e-38	30			111	20.2891	2.7e-10	30			111	20.1754	6.49e-10	30			111	20.1517	1.04e-09	30			111	20.0801	4.98e-26	30			111	20.6125	1.08e-05	30			111	20.0751	5.15e-10	30			111	20.1078	1.29e-06	30			111
	112	20.1347	1.04e-37	30			112	20.2949	2.79e-10	30			112	20.178	6.45e-10	30			112	20.1546	1.08e-09	30			112	20.0813	1.07e-25	30			112	20.6028	9.29e-06	30			112	20.0763	6.5e-10	30			112	20.1132	1.4e-06	30			112
	112	20.1368	2.56e-37	30			112	20.3008	2.91e-10	30			112	20.1807	6.3e-10	30			112	20.1573	1.13e-09	30			112	20.0825	2.45e-25	30			112	20.5871	7.21e-06	30			112	20.0776	8.01e-10	30			112	20.1192	1.5e-06	30			112
	113	20.1389	6.19e-37	30			113	20.3068	3.04e-10	30			113	20.1835	6.15e-10	30			113	20.1601	1.16e-09	30			113	20.0837	5.45e-25	30			113	20.5644	4.73e-06	30			113	20.0788	9.54e-10	30			113	20.1254	1.59e-06	30			113
	113	20.141	1.53e-36	30			113	20.3127	3.19e-10	30			113	20.1863	6.02e-10	30			113	20.1628	1.18e-09	30			113	20.0849	1.15e-24	30			113	20.5361	2.78e-06	30			113	20.0801	1.12e-09	30			113	20.1313	1.66e-06	30			113
	114	20.1431	3.67e-36	30			114	20.3185	3.35e-10	30			114	20.1891	6.02e-10	30			114	20.1656	1.19e-09	30			114	20.0861	2.31e-24	30			114	20.5059	1.86e-06	30			114	20.0813	1.3e-09	30			114	20.1369	1.69e-06	30			114
	114	20.1453	8.49e-36	30			114	20.3242	3.48e-10	30			114	20.1918	6.1e-10	30			114	20.1685	1.2e-09	30			114	20.0874	4.62e-24	30			114	20.4759	1.88e-06	30			114	20.0826	1.5e-09	30			114	20.1425	1.7e-06	30			114
	115	20.1476	1.84e-35	30			115	20.3302	3.61e-10	30			115	20.1944	6.25e-10	30			115	20.1712	1.24e-09	30			115	20.0887	8.66e-24	30			115	20.4514	3.1e-06	30			115	20.0839	1.69e-09	30			115	20.1477	1.69e-06	30			115
	115	20.1498	3.96e-35	30			115	20.3365	3.7e-10	30			115	20.1969	6.52e-10	30			115	20.1739	1.29e-09	30			115	20.0899	1.53e-23	30			115	20.4399	7.18e-06	30			115	20.0851	1.84e-09	30			115	20.1521	1.66e-06	30			115
	116	20.1521	8.55e-35	30			116	20.3432	3.77e-10	30			116	20.1993	6.73e-10	30			116	20.1765	1.34e-09	30			116	20.0913	2.8e-23	30			116	20.4572	1.76e-05	21.8			116	20.0865	1.95e-09	30			116	20.1566	1.62e-06	30			116
	116	20.1544	1.85e-34	30			116	20.3502	3.83e-10	30			116	20.2014	6.81e-10	30			116	20.1789	1.4e-09	30			116	20.0926	4.88e-23	30			116	20.5203	3.15e-05	11.8			116	20.0879	1.98e-09	30			116	20.1605	1.56e-06	30			116
	117	20.1568	4.18e-34	30			117	20.3579	3.91e-10	30			117	20.2037	6.8e-10	30			117	20.1813	1.45e-09	30			117	20.094	8.26e-23	30			117	20.6293	4.46e-05	8.25			117	20.0892	1.96e-09	30			117	20.1639	1.5e-06	30			117
	117	20.1594	9.62e-34	30			117	20.3658	4.01e-10	30			117	20.2062	6.72e-10	30			117	20.1838	1.52e-09	30			117	20.0954	1.36e-22	30			117	20.7661	5.13e-05	7.13			117	20.0907	1.91e-09	30			117	20.1669	1.44e-06	30			117
	118	20.1619	2.05e-33	30			118	20.3733	4.1e-10	30			118	20.2086	6.66e-10	30			118	20.1862	1.6e-09	30			118	20.0969	2.19e-22	30			118	20.9016	4.99e-05	7.34			118	20.0921	1.84e-09	30			118	20.1697	1.38e-06	30			118
	118	20.1644	4.21e-33	30			118	20.3809	4.13e-10	30			118	20.211	6.67e-10	30			118	20.1886	1.73e-09	30			118	20.0986	3.46e-22	30			118	21.0069	4.03e-05	9.14			118	20.0936	1.75e-09	30			118	20.1722	1.33e-06	30			118
	119	20.1671	8.44e-33	30			119	20.389	4.08e-10	30			119	20.2134	6.67e-10	30			119	20.1909	1.87e-09	30			119	20.1002	5.15e-22	30			119	21.0559	2.93e-05	12.6			119	20.0949	1.67e-09	30			119	20.1742	1.28e-06	30			119
	119	20.1699	1.62e-32	30			119	20.3972	3.97e-10	30			119	20.2157	6.61e-10	30			119	20.193	1.99e-09	30			119	20.102	7.66e-22	30			119	21.0623	2.15e-05	17			119	20.0964	1.58e-09	30			119	20.176	1.22e-06	30			119
	120	20.1726	3.11e-32	30			120	20.4057	3.85e-10	30			120	20.2183	6.54e-10	30			120	20.1951	2.06e-09	30			120	20.1039	1.11e-21	30			120	21.0562	2.22e-05	16.5			120	20.0979	1.51e-09	30			120	20.1775	1.17e-06	30			120
	120	20.1754	6.25e-32	30			120	20.4144	3.75e-10	30			120	20.2208	6.52e-10	30			120	20.1972	2.15e-09	30			120	20.1058	1.53e-21	30			120	21.0698	2.94e-05	12.6			120	20.0993	1.46e-09	30			120	20.1787	1.12e-06	30			120
	121	20.1783	1.31e-31	30			121	20.4232	3.65e-10	30			121	20.2235	6.53e-10	30			121	20.1994	2.26e-09	30			121	20.1079	2.11e-21	30			121	21.117	3.84e-05	9.57			121	20.1007	1.44e-09	30			121	20.1796	1.07e-06	30			121
	121	20.1813	2.64e-31	30			121	20.432	3.56e-10	30			121	20.2261	6.56e-10	30			121	20.2015	2.37e-09	30			121	20.1101	2.81e-21	30			121	21.1875	4.45e-05	8.22			121	20.1021	1.44e-09	30			121	20.1804	1.02e-06	30			121
	122	20.1842	5.01e-31	30			122	20.4406	3.48e-10	30			122	20.2286	6.52e-10	30			122	20.2037	2.47e-09	30			122	20.1123	3.71e-21	30			122	21.2601	4.41e-05	8.29			122	20.1034	1.45e-09	30			122	20.1811	9.75e-07	30			122
	122	20.1873	9.18e-31	30			122	20.4488	3.4e-10	30			122	20.2312	6.46e-10	30			122	20.206	2.55e-09	30			122	20.1147	5.12e-21	30			122	21.3135	3.86e-05	9.5			122	20.1049	1.45e-09	30			122	20.1817	9.32e-07	30			122
	123	20.1903	1.7e-30	30			123	20.457	3.3e-10	30			123	20.2338	6.49e-10	30			123	20.2083	2.64e-09	30			123	20.1172	7.58e-21	30			123	21.3426	3.5e-05	10.5			123	20.1063	1.44e-09	30			123	20.1822	8.94e-07	30			123
	123	20.1935	3.19e-30	30			123	20.4651	3.19e-10	30			123	20.2363	6.58e-10	30			123	20.2107	2.74e-09	30			123	20.1198	1.25e-20	30			123	21.3634	3.49e-05	10.5			123	20.1078	1.42e-09	30			123	20.1826	8.59e-07	30			123
	124	20.1967	6.01e-30	30			124	20.4731	3.06e-10	30			124	20.2389	6.76e-10	30			124	20.2131	2.88e-09	30			124	20.1224	2.27e-20	30			124	21.3885	3.78e-05	9.69			124	20.1092	1.38e-09	30			124	20.1831	8.29e-07	30			124
	124	20.2	1.12e-29	30			124	20.4811	2.92e-10	30			124	20.2414	6.9e-10	30			124	20.2155	3.05e-09	30			124	20.1249	4.28e-20	30			124	21.4211	4.09e-05	8.94			124	20.1106	1.35e-09	30			124	20.1835	8.08e-07	30			124
	125	20.2033	2.03e-29	30			125	20.489	2.81e-10	30			125	20.2439	6.9e-10	30			125	20.2179	3.25e-09	30			125	20.1275	9.52e-20	30			125	21.4639	4.33e-05	8.44			125	20.1121	1.33e-09	30			125	20.184	8.01e-07	30			125
	125	20.2067	3.67e-29	30			125	20.4967	2.74e-10	30			125	20.2466	6.78e-10	30			125	20.2202	3.48e-09	30			125	20.1302	2.42e-19	30			125	21.5126	4.46e-05	8.2			125	20.1136	1.32e-09	30			125	20.1847	8.37e-07	30			125
	126	20.2103	6.87e-29	30			126	20.5046	2.69e-10	30			126	20.2496	6.63e-10	30			126	20.2225	3.67e-09	30			126	20.1327	5.55e-19	30			126	21.5578	4.47e-05	8.18			126	20.1151	1.33e-09	30			126	20.1856	9.39e-07	30			126
	126	20.2141	1.28e-28	30			126	20.5122	2.68e-10	30			126	20.2528	6.49e-10	30			126	20.2248	3.82e-09	30			126	20.135	1.02e-18	30			126	21.5938	4.37e-05	8.38			126	20.1164	1.34e-09	30			126	20.1867	1.03e-06	30			126
	127	20.2175	2.26e-28	30			127	20.519	2.69e-10	30			127	20.2559	6.4e-10	30			127	20.2269	3.94e-09	30			127	20.1374	1.33e-18	30			127	21.6221	4.24e-05	8.63			127	20.1178	1.37e-09	30			127	20.1881	1.03e-06	30			127
	127	20.221	3.95e-28	30			127	20.5253	2.68e-10	30			127	20.2589	6.42e-10	30			127	20.2291	4.04e-09	30			127	20.1401	1.76e-18	30			127	21.6454	4.11e-05	8.9			127	20.1193	1.43e-09	30			127	20.1894	9.65e-07	30			127
	128	20.2246	6.94e-28	30			128	20.5317	2.64e-10	30			128	20.2619	6.51e-10	30			128	20.2314	4.17e-09	30			128	20.1432	2.37e-18	30			128	21.6667	4.16e-05	8.8			128	20.1208	1.53e-09	30			128	20.1904	8.61e-07	30			128
	128	20.2285	1.26e-27	30			128	20.5382	2.57e-10	30			128	20.2651	6.47e-10	30			128	20.2338	4.3e-09	30			128	20.1463	3.45e-18	30			128	21.6959	4.51e-05	8.11			128	20.1224	1.68e-09	30			128	20.1909	7.47e-07	30			128
	129	20.2323	2.27e-27	30			129	20.5442	2.52e-10	30			129	20.2686	6.34e-10	30			129	20.2362	4.45e-09	30			129	20.1497	6.74e-18	30			129	21.7388	4.9e-05	7.46			129	20.1238	1.89e-09	30			129	20.191	6.43e-07	30			129
	129	20.236	4.08e-27	30			129	20.5502	2.54e-10	30			129	20.2721	6.23e-10	30			129	20.2385	4.58e-09	30			129	20.1536	2.39e-17	30			129	21.7913	5.01e-05	7.3			129	20.1254	2.41e-09	30			129	20.1907	5.48e-07	30			129
	130	20.24	7.62e-27	30			130	20.5564	2.62e-10	30			130	20.2759	6.2e-10	30			130	20.2409	4.73e-09	30			130	20.158	1.15e-16	30			130	21.8367	4.87e-05	7.51			130	20.127	3.58e-09	30			130	20.1901	4.67e-07	30			130
	130	20.244	1.36e-26	30			130	20.562	2.71e-10	30			130	20.2796	6.17e-10	30			130	20.2432	4.87e-09	30			130	20.1628	3.48e-16	30			130	21.8655	4.61e-05	7.93			130	20.1285	5.34e-09	30			130	20.1894	4.04e-07	30			130
	131	20.2478	2.26e-26	30			131	20.5674	2.76e-10	30			131	20.2831	6.15e-10	30			131	20.2455	5.03e-09	30			131	20.1682	1.08e-15	30			131	21.8729	4.16e-05	8.81			131	20.1301	7.84e-09	30			131	20.1887	3.53e-07	30			131
	131	20.2516	3.63e-26	30			131	20.5727	2.77e-10	30			131	20.2865	6.23e-10	30			131	20.2477	5.23e-09	30			131	20.1744	3.18e-15	30			131	21.8505	3.52e-05	10.4			131	20.1317	1.12e-08	30			131	20.188	3.16e-07	30			131
	132	20.2556	6.13e-26	30			132	20.5778	2.75e-10	30			132	20.29	6.41e-10	30			132	20.2502	5.46e-09	30			132	20.1807	7.71e-15	30			132	21.7982	2.79e-05	13.2			132	20.1333	1.49e-08	30			132	20.1875	2.99e-07	30			132
	132	20.2596	1.07e-25	30			132	20.5829	2.71e-10	30			132	20.2935	6.54e-10	30			132	20.2526	5.71e-09	30			132	20.1877	1.7e-14	30			132	21.7147	2.08e-05	17.7			132	20.1351	1.86e-08	30			132	20.1871	2.99e-07	30			132
	133	20.2635	1.88e-25	30			133	20.5881	2.71e-10	30			133	20.2971	6.67e-10	30			133	20.2549	5.95e-09	30			133	20.1947	3.28e-14	30			133	21.6144	1.59e-05	23.1			133	20.1369	2.2e-08	30			133	20.1868	3.06e-07	30			133
	133	20.2676	3.33e-25	30			133	20.5935	2.8e-10	30			133	20.3008	6.77e-10	30			133	20.2574	6.28e-09	30			133	20.2014	5.92e-14	30			133	21.5146	1.29e-05	28.3			133	20.1387	2.46e-08	30			133	20.1866	3.01e-07	30			133
	134	20.2716	5.62e-25	30			134	20.5991	2.94e-10	30			134	20.3045	6.72e-10	30			134	20.2598	6.71e-09	30			134	20.2083	1.52e-13	30			134	21.4124	1.15e-05	30			134	20.1407	2.56e-08	30			134	20.1865	2.81e-07	30			134
	134	20.2756	9.19e-25	30			134	20.605	3.08e-10	30			134	20.3083	6.54e-10	30			134	20.262	7.2e-09	30			134	20.2152	1.12e-12	30			134	21.3159	1.13e-05	30			134	20.1427	2.19e-08	30			134	20.1865	2.6e-07	30			134
	135	20.2796	1.49e-24	30			135	20.6101	3.14e-10	30			135	20.3121	6.3e-10	30			135	20.2642	7.77e-09	30			135	20.2215	6.34e-12	30			135	21.2352	1.14e-05	30			135	20.1446	1.95e-08	30			135	20.1866	2.46e-07	30			135
	135	20.2837	2.44e-24	30			135	20.6146	3.11e-10	30			135	20.3159	6.15e-10	30			135	20.2663	8.52e-09	30			135	20.2272	2.6e-11	30			135	21.1664	1.13e-05	30			135	20.1464	2.11e-08	30			135	20.1868	2.36e-07	30			135
	136	20.2878	4.09e-24	30			136	20.6194	3.03e-10	30			136	20.3194	6.18e-10	30			136	20.2686	9.58e-09	30			136	20.2325	9.62e-11	30			136	21.1027	1.06e-05	30			136	20.1483	4.11e-08	30			136	20.1871	2.22e-07	30			136
	136	20.2918	6.73e-24	30			136	20.6237	2.99e-10	30			136	20.3227	6.35e-10	30			136	20.2707	1.09e-08	30			136	20.2371	2.73e-10	30			136	21.0464	9.82e-06	30			136	20.1503	9.92e-08	30			136	20.1873	2.04e-07	30			136
	137	20.2958	1.13e-23	30			137	20.6282	2.98e-10	30			137	20.3262	6.65e-10	30			137	20.2729	1.25e-08	30			137	20.2414	6.62e-10	30			137	20.9909	9.18e-06	30			137	20.1528	2.2e-07	30			137	20.1876	1.79e-07	30			137
	137	20.2998	1.85e-23	30			137	20.6339	3e-10	30			137	20.3297	7.04e-10	30			137	20.2751	1.42e-08	30			137	20.2458	1.32e-09	30			137	20.9338	8.76e-06	30			137	20.1566	4.3e-07	30			137	20.1878	1.5e-07	30			137
	138	20.3039	2.98e-23	30			138	20.6399	3.1e-10	30			138	20.3331	7.09e-10	30			138	20.2774	1.57e-08	30			138	20.2499	2.16e-09	30			138	20.8815	8.43e-06	30			138	20.1617	6.65e-07	30			138	20.1881	1.22e-07	30			138
	138	20.3082	4.72e-23	30			138	20.6455	3.26e-10	30			138	20.3371	6.82e-10	30			138	20.2799	1.73e-08	30			138	20.2539	3e-09	30			138	20.8324	8.2e-06	30			138	20.1683	9.09e-07	30			138	20.1884	9.89e-08	30			138
	139	20.3122	7.09e-23	30			139	20.6511	3.47e-10	30			139	20.3412	6.55e-10	30			139	20.2824	1.91e-08	30			139	20.2576	3.7e-09	30			139	20.7886	8.34e-06	30			139	20.1761	1.12e-06	30			139	20.1889	8.3e-08	30			139
	139	20.3163	1.06e-22	30			139	20.6565	3.67e-10	30			139	20.3453	6.32e-10	30			139	20.2849	2.19e-08	30			139	20.2611	4.31e-09	30			139	20.7504	8.54e-06	30			139	20.1845	1.28e-06	30			139	20.1894	7.12e-08	30			139
	140	20.3206	1.6e-22	30			140	20.661	3.77e-10	30			140	20.3495	6.15e-10	30			140	20.2875	2.56e-08	30			140	20.2644	4.9e-09	30			140	20.717	8.69e-06	30			140	20.1932	1.37e-06	30			140	20.19	6.21e-08	30			140
	140	20.3249	2.4e-22	30			140	20.6659	3.81e-10	30			140	20.3538	6.17e-10	30			140	20.29	2.95e-08	30			140	20.2674	5.55e-09	30			140	20.688	8.61e-06	30			140	20.2016	1.38e-06	30			140	20.1907	5.53e-08	30			140
	141	20.3293	3.58e-22	30			141	20.6706	3.85e-10	30			141	20.358	6.42e-10	30			141	20.2925	3.32e-08	30			141	20.2706	6.31e-09	30			141	20.6599	8.16e-06	30			141	20.2099	1.34e-06	30			141	20.1915	4.99e-08	30			141
	141	20.3339	5.29e-22	30			141	20.6741	3.88e-10	30			141	20.362	6.77e-10	30			141	20.2952	3.7e-08	30			141	20.2739	7.14e-09	30			141	20.6321	7.45e-06	30			141	20.2178	1.24e-06	30			141	20.1924	4.58e-08	30			141
	142	20.3388	7.74e-22	30			142	20.6776	3.9e-10	30			142	20.3658	6.91e-10	30			142	20.2981	4.2e-08	30			142	20.2773	7.84e-09	30			142	20.6062	6.72e-06	30			142	20.2247	1.08e-06	30			142	20.1934	4.34e-08	30			142
	142	20.3436	1.08e-21	30			142	20.6812	3.93e-10	30			142	20.3696	6.71e-10	30			142	20.301	4.77e-08	30			142	20.2806	8.14e-09	30			142	20.5828	6.13e-06	30			142	20.23	9.08e-07	30			142	20.1945	4.26e-08	30			142
	143	20.3485	1.48e-21	30			143	20.6842	3.95e-10	30			143	20.3738	6.48e-10	30			143	20.3037	5.41e-08	30			143	20.2841	8.31e-09	30			143	20.5608	5.67e-06	30			143	20.2341	7.29e-07	30			143	20.1956	4.34e-08	30			143
	143	20.3535	2.02e-21	30			143	20.6863	3.91e-10	30			143	20.3781	6.41e-10	30			143	20.3065	6.25e-08	30			143	20.2877	8.72e-09	30			143	20.54	5.23e-06	30			143	20.2369	5.57e-07	30			143	20.1969	4.5e-08	30			143
	144	20.3588	2.74e-21	30			144	20.6877	3.73e-10	30			144	20.3818	6.65e-10	30			144	20.3093	7.58e-08	30			144	20.2912	9.46e-09	30			144	20.5219	4.8e-06	30			144	20.2383	4.19e-07	30			144	20.1982	4.69e-08	30			144
	144	20.3644	3.74e-21	30			144	20.6889	3.43e-10	30			144	20.3858	7.55e-10	30			144	20.3122	9.46e-08	30			144	20.2947	1.04e-08	30			144	20.5054	4.56e-06	30			144	20.2387	3.15e-07	30			144	20.1996	5.19e-08	30			144
	145	20.3699	4.95e-21	30			145	20.6905	3.13e-10	30			145	20.3893	8.56e-10	30			145	20.3149	1.15e-07	30			145	20.2981	1.16e-08	30			145	20.4906	4.63e-06	30			145	20.2383	2.35e-07	30			145	20.2012	5.96e-08	30			145
	145	20.3756	6.45e-21	30			145	20.6934	2.94e-10	30			145	20.3925	8.87e-10	30			145	20.3178	1.37e-07	30			145	20.3014	1.26e-08	30			145	20.4781	4.74e-06	30			145	20.2376	1.8e-07	30			145	20.2028	6.71e-08	30			145
	146	20.3815	8.32e-21	30			146	20.6966	2.94e-10	30			146	20.3962	8.64e-10	30			146	20.3209	1.57e-07	30			146	20.3045	1.32e-08	30			146	20.4664	4.67e-06	30			146	20.2366	1.43e-07	30			146	20.2047	7.59e-08	30			146
	146	20.3874	1.06e-20	30			146	20.6991	3.01e-10	30			146	20.4002	8.4e-10	30			146	20.3241	1.75e-07	30			146	20.3071	1.34e-08	30			146	20.4563	4.57e-06	30			146	20.2357	1.23e-07	30			146	20.2066	9.11e-08	30			146
	147	20.3934	1.34e-20	30			147	20.7007	2.96e-10	30			147	20.4042	8.28e-10	30			147	20.3272	1.93e-07	30			147	20.3092	1.31e-08	30			147	20.4466	4.66e-06	30			147	20.2351	1.15e-07	30			147	20.2087	2.41e-07	30			147
	147	20.3994	1.67e-20	30			147	20.705	2.77e-10	30			147	20.4086	8.79e-10	30			147	20.3301	2.08e-07	30			147	20.3107	1.24e-08	30			147	20.4371	4.88e-06	30			147	20.2348	1.14e-07	30			147	20.2126	7.8e-07	30			147
	148	20.4057	2.1e-20	30			148	20.7103	2.57e-10	30			148	20.4131	9.92e-10	30			148	20.3331	2.19e-07	30			148	20.3117	1.15e-08	30			148	20.4291	5.31e-06	30			148	20.2349	1.22e-07	30			148	20.2198	1.58e-06	30			148
	148	20.4123	2.63e-20	30			148	20.7133	2.51e-10	30			148	20.4172	9.93e-10	30			148	20.3363	2.28e-07	30			148	20.312	1.06e-08	30			148	20.4236	5.7e-06	30			148	20.2353	1.42e-07	30			148	20.2296	2.34e-06	30			148
	149	20.4185	3.23e-20	30			149	20.7157	2.51e-10	30			149	20.4209	9.63e-10	30			149	20.3396	2.4e-07	30			149	20.3118	9.76e-09	30			149	20.4206	5.87e-06	30			149	20.236	1.72e-07	30			149	20.2405	2.92e-06	30			149
	149	20.4248	3.97e-20	30			149	20.7199	2.41e-10	30			149	20.425	9.76e-10	30			149	20.343	2.53e-07	30			149	20.3109	8.6e-09	30			149	20.4182	5.88e-06	30			149	20.237	2.05e-07	30			149	20.2523	3.07e-06	30			149
	150	20.4316	4.94e-20	30			150	20.7237	2.32e-10	30			150	20.4298	1.05e-09	30			150	20.3467	2.67e-07	30			150	20.3091	6.9e-09	30			150	20.4158	5.68e-06	30			150	20.2385	2.27e-07	30			150	20.2635	2.73e-06	30			150
	150	20.4378	6.03e-20	30			150	20.7258	2.44e-10	30			150	20.4341	1.02e-09	30			150	20.3502	2.85e-07	30			150	20.3059	4.84e-09	30			150	20.4136	5.39e-06	30			150	20.2402	2.34e-07	30			150	20.2729	2.12e-06	30			150
	151	20.444	7.39e-20	30			151	20.7279	2.56e-10	30			151	20.4388	1.03e-09	30			151	20.3539	3.06e-07	30			151	20.3015	2.9e-09	30			151	20.4118	5.11e-06	30			151	20.2419	2.28e-07	30			151	20.2793	1.59e-06	30			151
	151	20.4503	9.12e-20	30			151	20.7288	2.42e-10	30			151	20.4432	1.07e-09	30			151	20.3578	3.29e-07	30			151	20.2965	1.62e-09	30			151	20.4103	4.78e-06	30			151	20.2434	2.23e-07	30			151	20.2831	1.23e-06	30			151
	152	20.4563	1.12e-19	30			152	20.728	2.19e-10	30			152	20.4473	1.22e-09	30			152	20.3614	3.5e-07	30			152	20.2912	9e-10	30			152	20.4081	4.12e-06	30			152	20.245	2.26e-07	30			152	20.2855	9.69e-07	30			152
	152	20.4622	1.41e-19	30			152	20.7265	2.14e-10	30			152	20.4509	1.37e-09	30			152	20.3651	3.75e-07	30			152	20.2859	5.16e-10	30			152	20.4029	3.06e-06	30			152	20.2466	2.35e-07	30			152	20.2867	7.6e-07	30			152
	153	20.468	1.79e-19	30			153	20.726	2.3e-10	30			153	20.4544	1.36e-09	30			153	20.3689	4.03e-07	30			153	20.281	3.36e-10	30			153	20.3945	2.18e-06	30			153	20.2483	2.45e-07	30			153	20.2871	6.75e-07	30			153
	153	20.4737	2.27e-19	30			153	20.7299	2.46e-10	30			153	20.4589	1.36e-09	30			153	20.373	4.35e-07	30			153	20.2767	2.69e-10	30			153	20.3852	1.74e-06	30			153	20.25	2.53e-07	30			153	20.2875	7.17e-07	30			153
	154	20.4794	2.89e-19	30			154	20.7328	2.41e-10	30			154	20.4632	1.58e-09	30			154	20.3768	4.61e-07	30			154	20.2727	2.46e-10	30			154	20.3751	1.48e-06	30			154	20.2518	2.63e-07	30			154	20.2885	7.76e-07	30			154
	154	20.4849	3.79e-19	30			154	20.7348	2.46e-10	30			154	20.467	1.93e-09	30			154	20.3805	4.7e-07	30			154	20.2694	2.76e-10	30			154	20.3658	1.43e-06	30			154	20.2536	2.75e-07	30			154	20.2895	7.77e-07	30			154
	155	20.4903	4.88e-19	30			155	20.7374	2.82e-10	30			155	20.4708	1.9e-09	30			155	20.3845	4.83e-07	30			155	20.2667	3.99e-10	30			155	20.3576	1.62e-06	30			155	20.2554	2.89e-07	30			155	20.2903	7.33e-07	30			155
	155	20.4956	6.87e-19	30			155	20.7396	3.13e-10	30			155	20.4744	1.84e-09	30			155	20.3885	5.24e-07	30			155	20.2643	6.92e-10	30			155	20.3499	2.03e-06	30			155	20.2575	3.11e-07	30			155	20.2909	6.78e-07	30			155
	156	20.5007	1.05e-18	30			156	20.7417	3.25e-10	30			156	20.4781	1.94e-09	30			156	20.3928	6.2e-07	30			156	20.2625	1.54e-09	30			156	20.3435	2.55e-06	30			156	20.2599	3.39e-07	30			156	20.2913	6.43e-07	30			156
	156	20.5057	1.57e-16	30			156	20.7426	3.39e-10	30			156	20.4817	2.32e-09	30			156	20.3974	7.64e-07	30			156	20.2616	2.77e-09	30			156	20.3392	3.06e-06	30			156	20.2623	3.63e-07	30			156	20.2916	6.12e-07	30			156
	157	20.5105	2.74e-15	30			157	20.7397	3.72e-10	30			157	20.4843	2.49e-09	30			157	20.4025	9.5e-07	30			157	20.2614	3.96e-09	30			157	20.3371	3.63e-06	30			157	20.2646	3.69e-07	30			157	20.2919	5.75e-07	30			157
	157	20.5151	1.93e-14	30			157	20.7381	4.15e-10	30			157	20.4873	2.43e-09	30			157	20.4082	1.27e-06	30			157	20.2618	5.03e-09	30			157	20.338	4.34e-06	30			157	20.2668	3.57e-07	30			157	20.2924	5.98e-07	30			157
	158	20.5195	8.36e-14	30			158	20.7378	4.47e-10	30			158	20.4903	2.47e-09	30			158	20.4143	1.71e-06	30			158	20.2629	5.93e-09	30			158	20.342	5.22e-06	30			158	20.2688	3.39e-07	30			158	20.2934	6.48e-07	30			158
	158	20.5238	2.71e-13	30			158	20.7369	4.73e-10	30			158	20.4932	2.87e-09	30			158	20.4208	2.21e-06	30			158	20.2645	6.67e-09	30			158	20.349	6.07e-06	30			158	20.2706	3.16e-07	30			158	20.295	6.85e-07	30			158
	159	20.5281	7.44e-13	30			159	20.736	5.04e-10	30			159	20.4958	3.59e-09	30			159	20.4278	2.92e-06	30			159	20.2664	7.4e-09	30			159	20.3581	6.61e-06	30			159	20.2722	2.95e-07	30			159	20.2972	7.4e-07	30			159
	159	20.5321	1.49e-12	30			159	20.7354	5.5e-10	30			159	20.4981	4.22e-09	30			159	20.436	3.94e-06	30			159	20.2688	8.47e-09	30			159	20.3679	6.87e-06	30			159	20.2736	2.8e-07	30			159	20.2998	9.49e-07	30			159
	160	20.5359	2.54e-12	30			160	20.7342	6.24e-10	30			160	20.5004	4.5e-09	30			160	20.4469	5.5e-06	30			160	20.2715	1.01e-08	30			160	20.3783	7.15e-06	30			160	20.2749	2.65e-07	30			160	20.3037	1.38e-06	30			160
	160	20.5396	4.41e-12	30			160	20.7342	7.3e-10	30			160	20.5029	4.43e-09	30			160	20.4609	7.22e-06	30			160	20.275	1.26e-08	30			160	20.3898	7.23e-06	30			160	20.2762	2.42e-07	30			160	20.3097	1.96e-06	30			160
	161	20.543	8.42e-12	30			161	20.7335	8.47e-10	30			161	20.5053	4.46e-09	30			161	20.476	8.47e-06	30			161	20.2791	1.59e-08	30			161	20.4006	7.01e-06	30			161	20.2772	2.18e-07	30			161	20.3174	2.49e-06	30			161
	161	20.5465	1.69e-11	30			161	20.7319	9.85e-10	30			161	20.5078	4.63e-09	30			161	20.4921	9.1e-06	30			161	20.2837	1.96e-08	30			161	20.4093	6.65e-06	30			161	20.2782	1.96e-07	30			161	20.326	2.88e-06	30			161
	162	20.5499	3.06e-11	30			162	20.7316	1.16e-09	30			162	20.5105	4.75e-09	30			162	20.5076	8.92e-06	30			162	20.2894	2.33e-08	30			162	20.4155	5.93e-06	30			162	20.2792	1.75e-07	30			162	20.3358	3.15e-06	30			162
	162	20.5529	5.01e-11	30			162	20.731	1.36e-09	30			162	20.5128	4.81e-09	30			162	20.521	8.4e-06	30			162	20.2956	2.65e-08	30			162	20.4174	4.83e-06	30			162	20.28	1.58e-07	30			162	20.3453	3.31e-06	30			162
	163	20.5559	8.04e-11	30			163	20.7306	1.58e-09	30			163	20.5154	4.94e-09	30			163	20.5341	8e-06	30			163	20.3023	2.9e-08	30			163	20.4153	3.77e-06	30			163	20.2808	1.44e-07	30			163	20.3545	3.38e-06	30			163
	163	20.5589	1.22e-10	30			163	20.7304	1.78e-09	30			163	20.5181	5.17e-09	30			163	20.5468	7.81e-06	30			163	20.3097	3.08e-08	30			163	20.4101	2.88e-06	30			163	20.2816	1.31e-07	30			163	20.3636	3.43e-06	30			163
	164	20.5616	1.74e-10	30			164	20.7315	1.92e-09	30			164	20.521	5.49e-09	30			164	20.5586	7.78e-06	30			164	20.317	3.21e-08	30			164	20.4037	2.31e-06	30			164	20.2823	1.21e-07	30			164	20.3721	3.54e-06	30			164
	164	20.5644	2.4e-10	30			164	20.7337	2.05e-09	30			164	20.5243	6.04e-09	30			164	20.5707	7.91e-06	30			164	20.3252	3.31e-08	30			164	20.3964	2.01e-06	30			164	20.2831	1.12e-07	30			164	20.3814	3.71e-06	30			164
	165	20.5673	3.22e-10	30			165	20.7364	2.19e-09	30			165	20.5277	6.88e-09	30			165	20.5834	8.18e-06	30			165	20.3337	3.42e-08	30			165	20.3896	1.87e-06	30			165	20.2839	1.06e-07	30			165	20.3911	3.87e-06	30			165
	165	20.57	4.18e-10	30			165	20.7365	2.34e-09	30			165	20.5306	8.01e-09	30			165	20.5966	8.55e-06	30			165	20.3422	3.54e-08	30			165	20.3835	1.79e-06	30			165	20.2847	1.03e-07	30			165	20.4009	4.06e-06	30			165
	166	20.5728	5.26e-10	30			166	20.7367	2.44e-09	30			166	20.5336	9.78e-09	30			166	20.6114	9.17e-06	30			166	20.3509	3.61e-08	30			166	20.3778	1.69e-06	30			166	20.2855	1.03e-07	30			166	20.4113	4.19e-06	30			166
	166	20.5756	6.35e-10	30			166	20.7374	2.52e-09	30			166	20.5364	1.21e-08	30			166	20.6288	1.03e-05	30			166	20.3593	3.59e-08	30			166	20.3729	1.63e-06	30			166	20.2864	1.04e-07	30			166	20.4216	4.3e-06	30			166
	167	20.5784	7.38e-10	30			167	20.7377	2.64e-09	30			167	20.5391	1.47e-08	30			167	20.6503	1.23e-05	30			167	20.3678	3.51e-08	30			167	20.3684	1.6e-06	30			167	20.2874	1.04e-07	30			167	20.4323	4.45e-06	30			167
	167	20.5812	8.48e-10	30			167	20.7402	2.8e-09	30			167	20.542	1.81e-08	30			167	20.6764	1.45e-05	30			167	20.3759	3.42e-08	30			167	20.3646	1.6e-06	30			167	20.2885	1.03e-07	30			167	20.4435	4.65e-06	30			167
	168	20.5842	9.69e-10	30			168	20.7444	3.11e-09	30			168	20.5456	2.68e-08	30			168	20.7048	1.58e-05	30			168	20.3832	3.32e-08	30			168	20.3614	1.49e-06	30			168	20.2896	1.02e-07	30			168	20.4548	4.87e-06	30			168
	168	20.5873	1.09e-09	30			168	20.7488	3.53e-09	30			168	20.5495	4.87e-08	30			168	20.7317	1.62e-05	30			168	20.3892	3.26e-08	30			168	20.3586	1.36e-06	30			168	20.2906	9.96e-08	30			168	20.4658	5.15e-06	30			168
	169	20.5906	1.23e-09	30			169	20.7521	4.03e-09	30			169	20.5532	8.92e-08	30			169	20.7552	1.56e-05	30			169	20.3943	3.2e-08	30			169	20.356	1.26e-06	30			169	20.2917	9.49e-08	30			169	20.4777	5.54e-06	30			169
	169	20.5943	1.36e-09	30			169	20.7568	4.65e-09	30			169	20.5568	1.46e-07	30			169	20.7766	1.41e-05	30			169	20.398	3.12e-08	30			169	20.3536	1.16e-06	30			169	20.2929	8.96e-08	30			169	20.4903	5.99e-06	30			169
	170	20.5983	1.5e-09	30			170	20.7608	5.37e-09	30			170	20.56	1.97e-07	30			170	20.7924	1.2e-05	30			170	20.4	2.97e-08	30			170	20.3515	1.07e-06	30			170	20.2941	8.45e-08	30			170	20.5034	6.35e-06	30			170
	170	20.6022	1.65e-09	30			170	20.7636	6.02e-09	30			170	20.5627	2.27e-07	30			170	20.8005	9.55e-06	30			170	20.4005	2.76e-08	30			170	20.3495	9.67e-07	30			170	20.2953	7.83e-08	30			170	20.5171	6.68e-06	30			170
	171	20.6063	1.82e-09	30			171	20.7661	6.62e-09	30			171	20.5653	2.46e-07	30			171	20.8026	7.34e-06	30			171	20.3998	2.48e-08	30			171	20.3476	8.44e-07	30			171	20.2964	7.16e-08	30			171	20.5306	6.99e-06	30			171
	171	20.6108	1.99e-09	30			171	20.7681	7.42e-09	30			171	20.5681	2.57e-07	30			171	20.7996	5.16e-06	30			171	20.3981	2.19e-08	30			171	20.3455	6.95e-07	30			171	20.2976	6.45e-08	30			171	20.5452	7.3e-06	30			171
	172	20.616	2.18e-09	30			172	20.7708	8.39e-09	30			172	20.5711	2.57e-07	30			172	20.7925	3.41e-06	30			172	20.396	1.99e-08	30			172	20.3434	5.63e-07	30			172	20.2987	5.72e-08	30			172	20.5599	7.54e-06	30			172
	172	20.6213	2.35e-09	30			172	20.7753	9.33e-09	30			172	20.5746	2.43e-07	30			172	20.7839	2.42e-06	30			172	20.3939	1.88e-08	30			172	20.3414	4.5e-07	30			172	20.2998	5.03e-08	30			172	20.5743	7.76e-06	30			172
	173	20.6266	2.52e-09	30			173	20.7803	1.03e-08	30			173	20.5786	2.25e-07	30			173	20.7755	1.96e-06	30			173	20.392	1.84e-08	30			173	20.3395	3.57e-07	30			173	20.3009	4.41e-08	30			173	20.5903	8.03e-06	30			173
	173	20.6327	2.72e-09	30			173	20.7848	1.22e-08	30			173	20.583	2.14e-07	30			173	20.7678	1.8e-06	30			173	20.3905	1.91e-08	30			173	20.338	2.98e-07	30			173	20.3019	3.86e-08	30			173	20.6063	8.16e-06	30			173
	174	20.6389	2.92e-09	30			174	20.7891	1.54e-08	30			174	20.5871	2.23e-07	30			174	20.7617	1.79e-06	30			174	20.3896	2.07e-08	30			174	20.3368	2.56e-07	30			174	20.303	3.41e-08	30			174	20.6222	8.28e-06	30			174
	174	20.6456	3.14e-09	30			174	20.7957	2.06e-08	30			174	20.5913	2.23e-07	30			174	20.7572	1.84e-06	30			174	20.3893	2.35e-08	30			174	20.336	2.33e-07	30			174	20.3041	3.05e-08	30			174	20.6385	8.4e-06	29.6			174
	175	20.6525	3.35e-09	30			175	20.8013	2.79e-08	30			175	20.5953	2.16e-07	30			175	20.7543	2.21e-06	30			175	20.3897	2.79e-08	30			175	20.3355	2.37e-07	30			175	20.3053	2.8e-08	30			175	20.6541	8.47e-06	29.4			175
	175	20.6596	3.57e-09	30			175	20.806	3.5e-08	30			175	20.5995	2.3e-07	30			175	20.7566	6.62e-06	30			175	20.3909	3.34e-08	30			175	20.3354	2.18e-07	30			175	20.3065	2.6e-08	30			175	20.6694	8.51e-06	29.2			175
	176	20.6668	3.8e-09	30			176	20.8121	3.88e-08	30			176	20.6041	2.82e-07	30			176	20.7784	1.9e-05	30			176	20.3926	3.98e-08	30			176	20.3355	1.93e-07	30			176	20.3078	2.45e-08	30			176	20.6848	8.55e-06	29.1			176
	176	20.6742	4.05e-09	30			176	20.8179	4e-08	30			176	20.6086	3.63e-07	30			176	20.8241	2.85e-05	25.8			176	20.3948	4.57e-08	30			176	20.3358	1.75e-07	30			176	20.3092	2.35e-08	30			176	20.6992	8.56e-06	29.1			176
	177	20.6819	4.34e-09	30			177	20.8229	4.17e-08	30			177	20.6129	4.53e-07	30			177	20.8847	3.03e-05	24.1			177	20.3971	5.07e-08	30			177	20.3363	1.64e-07	30			177	20.3106	2.3e-08	30			177	20.7114	8.47e-06	29.3			177
	177	20.6896	4.64e-09	30			177	20.8288	4.5e-08	30			177	20.6173	5.25e-07	30			177	20.9379	2.69e-05	27.3			177	20.3998	5.51e-08	30			177	20.337	1.55e-07	30			177	20.312	2.36e-08	30			177	20.7229	8.38e-06	29.7			177
	178	20.6972	4.97e-09	30			178	20.8358	5e-08	30			178	20.6217	5.67e-07	30			178	20.9755	2.31e-05	30			178	20.4027	5.86e-08	30			178	20.3378	1.45e-07	30			178	20.3135	2.75e-08	30			178	20.7337	8.36e-06	29.7			178
	178	20.7047	5.34e-09	30			178	20.841	5.49e-08	30			178	20.6258	6.16e-07	30			178	21.0031	2.11e-05	30			178	20.4056	6.14e-08	30			178	20.3387	1.34e-07	30			178	20.3153	7.11e-08	30			178	20.7439	8.34e-06	29.8			178
	179	20.712	5.75e-09	30			179	20.8459	5.81e-08	30			179	20.6299	6.97e-07	30			179	21.0293	2.23e-05	30			179	20.4085	6.4e-08	30			179	20.3398	1.23e-07	30			179	20.318	2.89e-07	30			179	20.7532	8.35e-06	29.8			179
	179	20.7195	6.19e-09	30			179	20.8536	6.04e-08	30			179	20.6344	8.01e-07	30			179	21.0607	2.49e-05	29.3			179	20.4113	6.66e-08	30			179	20.3408	1.15e-07	30			179	20.3231	6.92e-07	30			179	20.7617	8.39e-06	29.6			179
	180	20.7268	6.66e-09	30			180	20.8625	6.2e-08	30			180	20.639	9.01e-07	30			180	21.0952	2.67e-05	27.4			180	20.4144	6.95e-08	30			180	20.342	1.07e-07	30			180	20.3313	1.1e-06	30			180	20.7706	8.44e-06	29.5			180
	180	20.734	7.14e-09	30			180	20.8697	6.26e-08	30			180	20.6434	1.02e-06	30			180	21.1322	2.89e-05	25.3			180	20.4176	7.27e-08	30			180	20.3433	1e-07	30			180	20.3414	1.36e-06	30			180	20.7791	8.45e-06	29.4			180
	181	20.7415	7.7e-09	30			181	20.877	6.21e-08	30			181	20.6479	1.16e-06	30			181	21.178	3.26e-05	22.5			181	20.4209	7.59e-08	30			181	20.3448	9.15e-08	30			181	20.3525	1.42e-06	30			181	20.7867	8.37e-06	29.7			181
	181	20.749	8.3e-09	30			181	20.8863	6.17e-08	30			181	20.6526	1.28e-06	30			181	21.2297	3.65e-05	20			181	20.4245	7.93e-08	30			181	20.3465	8.08e-08	30			181	20.3633	1.31e-06	30			181	20.7937	8.25e-06	30			181
	182	20.7563	8.88e-09	30			182	20.8972	6.31e-08	30			182	20.6573	1.4e-06	30			182	21.2818	3.86e-05	19			182	20.428	8.15e-08	30			182	20.348	7.24e-08	30			182	20.3715	1.1e-06	30			182	20.7995	8.1e-06	30			182
	182	20.7633	9.44e-09	30			182	20.9075	6.59e-08	30			182	20.6622	1.56e-06	30			182	21.3238	3.65e-05	20			182	20.4315	8.28e-08	30			182	20.3497	6.68e-08	30			182	20.3775	8.82e-07	30			182	20.8044	7.87e-06	30			182
	183	20.7704	1e-08	30			183	20.9169	6.77e-08	30			183	20.6674	1.98e-06	30			183	21.3489	3.05e-05	24.1			183	20.4355	8.38e-08	30			183	20.3517	6.37e-08	30			183	20.3821	6.98e-07	30			183	20.8086	7.53e-06	30			183
	183	20.7777	1.06e-08	30			183	20.9282	6.75e-08	30			183	20.6744	2.88e-06	30			183	21.358	2.27e-05	29.7			183	20.4394	8.51e-08	30			183	20.3537	6.24e-08	30			183	20.3852	5.84e-07	30			183	20.8111	7.08e-06	30			183
	184	20.7846	1.12e-08	30			184	20.9397	6.64e-08	30			184	20.6831	4.29e-06	30			184	21.3509	1.61e-05	30			184	20.4432	8.68e-08	30			184	20.3556	6.24e-08	30			184	20.3874	5.22e-07	30			184	20.8116	6.54e-06	30			184
	184	20.7915	1.18e-08	30			184	20.9505	6.5e-08	30			184	20.6948	6.13e-06	30			184	21.3302	1.14e-05	30			184	20.4472	8.89e-08	30			184	20.3575	6.58e-08	30			184	20.3894	4.9e-07	30			184	20.8097	5.98e-06	30			184
	185	20.7985	1.25e-08	30			185	20.9635	6.37e-08	30			185	20.7108	7.98e-06	30			185	21.3004	8.38e-06	30			185	20.4511	9.17e-08	30			185	20.3593	7.27e-08	30			185	20.3912	4.81e-07	30			185	20.806	5.61e-06	30			185
	185	20.8053	1.31e-08	30			185	20.9792	6.28e-08	30			185	20.7295	9.29e-06	30			185	21.2687	6.89e-06	30			185	20.4551	9.64e-08	30			185	20.361	8.5e-08	30			185	20.3931	4.88e-07	30			185	20.8011	5.43e-06	30			185
	186	20.8119	1.37e-08	30			186	20.9923	6.23e-08	30			186	20.7483	1.01e-05	30			186	21.2372	6.19e-06	30			186	20.4589	1.04e-07	30			186	20.3628	1.07e-07	30			186	20.395	5.18e-07	30			186	20.7963	5.38e-06	30			186
	186	20.8187	1.45e-08	30			186	21.0045	6.19e-08	30			186	20.7667	1.03e-05	30			186	21.2064	6.07e-06	30			186	20.4625	1.12e-07	30			186	20.3648	1.41e-07	30			186	20.397	5.63e-07	30			186	20.7917	5.41e-06	30			186
	187	20.8253	1.53e-08	30			187	21.0169	6.17e-08	30			187	20.7843	1.03e-05	30			187	21.1787	5.97e-06	30			187	20.4661	1.21e-07	30			187	20.3673	1.87e-07	30			187	20.3995	6.43e-07	30			187	20.7874	5.56e-06	30			187
	187	20.8319	1.62e-08	30			187	21.0289	6.24e-08	30			187	20.8018	1.04e-05	30			187	21.1536	5.76e-06	30			187	20.4696	1.28e-07	30			187	20.3704	2.82e-07	30			187	20.4026	7.65e-07	30			187	20.7847	6.02e-06	30			187
	188	20.8386	1.72e-08	30			188	21.0417	6.34e-08	30			188	20.8182	1.03e-05	30			188	21.1308	5.72e-06	30			188	20.4731	1.32e-07	30			188	20.3746	4.88e-07	30			188	20.4063	8.23e-07	30			188	20.7854	7.12e-06	30			188
	188	20.8452	1.82e-08	30			188	21.0537	6.43e-08	30			188	20.8328	9.72e-06	30			188	21.1109	5.53e-06	30			188	20.4761	1.33e-07	30			188	20.3796	7.6e-07	30			188	20.41	8.82e-07	30			188	20.7918	8.59e-06	28.8			188
	189	20.8516	1.94e-08	30			189	21.0646	6.66e-08	30			189	20.8465	9.26e-06	30			189	21.0932	5.26e-06	30			189	20.4788	1.33e-07	30			189	20.3854	1.02e-06	30			189	20.4141	1.02e-06	30			189	20.804	1.01e-05	24.7			189
	189	20.8582	2.08e-08	30			189	21.0748	6.81e-08	30			189	20.86	8.98e-06	30			189	21.0765	5.12e-06	30			189	20.4814	1.3e-07	30			189	20.3922	1.16e-06	30			189	20.4195	1.17e-06	30			189	20.8222	1.14e-05	21.8			189
	190	20.8648	2.24e-08	30			190	21.0856	6.86e-08	30			190	20.8716	8.08e-06	30			190	21.0616	5.13e-06	30			190	20.4835	1.24e-07	30			190	20.3987	1.12e-06	30			190	20.4251	1.23e-06	30			190	20.8408	1.19e-05	20.9			190
	190	20.8711	2.42e-08	30			190	21.0968	6.96e-08	30			190	20.881	6.56e-06	30			190	21.0488	5.22e-06	30			190	20.4851	1.17e-07	30			190	20.4045	1.07e-06	30			190	20.4307	1.25e-06	30			190	20.858	1.14e-05	21.8			190
	191	20.8777	2.64e-08	30			191	21.1091	7.05e-08	30			191	20.889	5.22e-06	30			191	21.0369	5.29e-06	30			191	20.4865	1.08e-07	30			191	20.4102	1.09e-06	30			191	20.4362	1.17e-06	30			191	20.8722	1.06e-05	23.5			191
	191	20.8845	2.87e-08	30			191	21.1212	7.16e-08	30			191	20.8954	4.59e-06	30			191	21.0263	5.72e-06	30			191	20.4876	9.78e-08	30			191	20.4158	1.11e-06	30			191	20.4409	1.08e-06	30			191	20.8841	1.07e-05	23.3			191
	192	20.891	3.1e-08	30			192	21.1326	7.43e-08	30			192	20.9004	4.33e-06	30			192	21.0188	6.73e-06	30			192	20.4883	8.78e-08	30			192	20.4211	1.1e-06	30			192	20.4449	9.87e-07	30			192	20.9024	1.29e-05	19.5			192
	192	20.8977	3.31e-08	30			192	21.1435	7.64e-08	30			192	20.9047	4e-06	30			192	21.0154	8.25e-06	30			192	20.4886	7.84e-08	30			192	20.4262	1.05e-06	30			192	20.4482	8.84e-07	30			192	20.9401	1.67e-05	14.9			192
	193	20.9047	3.59e-08	30			193	21.1545	7.76e-08	30			193	20.9089	3.74e-06	30			193	21.0174	1.1e-05	30			193	20.4887	7.03e-08	30			193	20.4307	9.96e-07	30			193	20.4509	7.91e-07	30			193	20.991	1.84e-05	13.5			193
	193	20.9119	3.97e-08	30			193	21.1669	7.9e-08	30			193	20.9128	3.74e-06	30			193	21.0278	1.52e-05	30			193	20.4888	6.42e-08	30			193	20.4346	9.25e-07	30			193	20.4531	7.17e-07	30			193	21.0363	1.78e-05	14			193
	194	20.9188	4.45e-08	30			194	21.1799	8.07e-08	30			194	20.9165	3.73e-06	30			194	21.0463	1.91e-05	30			194	20.4888	5.98e-08	30			194	20.4382	8.41e-07	30			194	20.455	6.48e-07	30			194	21.0705	1.61e-05	15.4			194
	194	20.9262	5.15e-08	30			194	21.1917	8.26e-08	30			194	20.9204	3.56e-06	30			194	21.0707	2.18e-05	30			194	20.4889	5.66e-08	30			194	20.4416	7.91e-07	30			194	20.4566	5.83e-07	30			194	21.0944	1.48e-05	16.8			194
	195	20.9334	6.23e-08	30			195	21.2008	8.49e-08	30			195	20.9244	3.43e-06	30			195	21.0966	2.33e-05	30			195	20.489	5.45e-08	30			195	20.4448	8.26e-07	30			195	20.458	5.29e-07	30			195	21.1085	1.32e-05	18.9			195
	195	20.9403	7.48e-08	30			195	21.2101	8.7e-08	30			195	20.9281	3.4e-06	30			195	21.1196	2.37e-05	30			195	20.4893	5.32e-08	30			195	20.4482	9.12e-07	30			195	20.4593	4.83e-07	30			195	21.1115	1.16e-05	21.5			195
	196	20.947	8.8e-08	30			196	21.221	8.93e-08	30			196	20.9315	3.36e-06	30			196	21.1406	2.3e-05	30			196	20.4896	5.22e-08	30			196	20.4517	9.71e-07	30			196	20.4605	4.46e-07	30			196	21.1079	1.09e-05	22.9			196
	196	20.9536	1.01e-07	30			196	21.2313	9.18e-08	30			196	20.935	3.34e-06	30			196	21.1591	2.15e-05	30			196	20.4901	5.09e-08	30			196	20.4552	9.89e-07	30			196	20.4618	4.13e-07	30			196	21.1025	1.07e-05	23.3			196
	197	20.9596	1.11e-07	30			197	21.2405	9.96e-08	30			197	20.9386	3.34e-06	30			197	21.1716	1.78e-05	30			197	20.4906	4.89e-08	30			197	20.4586	1e-06	30			197	20.4631	3.88e-07	30			197	21.0973	1.07e-05	23.3			197
	197	20.9648	1.17e-07	30			197	21.251	1.29e-07	30			197	20.9423	3.34e-06	30			197	21.1764	1.46e-05	30			197	20.4912	4.56e-08	30			197	20.462	9.73e-07	30			197	20.4645	3.78e-07	30			197	21.0947	1.11e-05	22.4			197
	198	20.9695	1.22e-07	30			198	21.2637	1.62e-07	30			198	20.9459	3.36e-06	30			198	21.1781	1.38e-05	30			198	20.4919	4.14e-08	30			198	20.4654	9.3e-07	30			198	20.4661	3.8e-07	30			198	21.0981	1.21e-05	20.6			198
	198	20.9739	1.24e-07	30			198	21.2789	2.01e-07	30			198	20.9498	3.38e-06	30			198	21.1824	1.55e-05	30			198	20.4925	3.71e-08	30			198	20.4688	1.01e-06	30			198	20.4678	3.93e-07	30			198	21.1073	1.29e-05	19.3			198
	199	20.9781	1.23e-07	30			199	21.2968	3.61e-07	30			199	20.9544	3.41e-06	30			199	21.192	1.8e-05	30			199	20.493	3.3e-08	30			199	20.4726	1.2e-06	30			199	20.4697	4.14e-07	30			199	21.1181	1.31e-05	19			199
	199	20.9819	1.22e-07	30			199	21.3175	6.23e-07	30			199	20.9591	3.46e-06	30			199	21.2056	2.06e-05	30			199	20.4935	2.94e-08	30			199	20.4771	1.45e-06	30			199	20.4719	4.49e-07	30			199	21.1288	1.31e-05	18.9			199
	200	20.9856	1.22e-07	30			200	21.3401	8.2e-07	30			200	20.9642	3.51e-06	30			200	21.2237	2.33e-05	30			200	20.4941	2.67e-08	30			200	20.4829	1.78e-06	30			200	20.4747	5.61e-07	30			200	21.1373	1.28e-05	19.5			200
	200	20.9896	1.24e-07	30			200	21.3632	8.59e-07	30			200	20.9696	3.58e-06	30			200	21.2471	2.47e-05	29.5			200	20.4947	2.51e-08	30			200	20.4897	2.19e-06	30			200	20.479	8.9e-07	30			200	21.1409	1.2e-05	20.7			200
	201	20.9938	1.29e-07	30			201	21.3851	8.18e-07	30			201	20.9751	3.7e-06	30			201	21.2742	2.63e-05	27.8			201	20.4954	2.44e-08	30			201	20.4969	2.33e-06	30			201	20.4858	1.35e-06	30			201	21.1397	1.12e-05	22.3			201
	201	20.9983	1.35e-07	30			201	21.4044	8.43e-07	30			201	20.9805	3.86e-06	30			201	21.3006	2.66e-05	27.5			201	20.4964	2.68e-08	30			201	20.5038	2.37e-06	30			201	20.4972	2.05e-06	30			201	21.1339	1.01e-05	24.6			201
	202	21.0032	1.43e-07	30			202	21.4224	9.69e-07	30			202	20.9858	4.06e-06	30			202	21.3213	2.32e-05	29.8			202	20.4978	4.72e-08	30			202	20.5109	2.85e-06	30			202	20.5125	2.64e-06	30			202	21.1236	9.15e-06	27.2			202
	202	21.0087	1.53e-07	30			202	21.441	1.06e-06	30			202	20.9913	4.13e-06	30			202	21.3301	1.74e-05	30			202	20.5015	1.85e-07	30			202	20.5211	3.89e-06	30			202	20.5309	2.98e-06	30			202	21.1097	8.58e-06	29			202
	203	21.0148	1.63e-07	30			203	21.4593	1.14e-06	30			203	20.997	4.15e-06	30			203	21.3267	1.27e-05	30			203	20.5109	5.24e-07	30			203	20.5382	6.65e-06	30			203	20.5502	3.07e-06	30			203	21.0944	8.37e-06	29.7			203
	203	21.0218	1.73e-07	30			203	21.4787	1.36e-06	30			203	21.0031	4.18e-06	30			203	21.3154	9.68e-06	30			203	20.5289	9.69e-07	30			203	20.568	1.09e-05	29.7			203	20.5672	2.92e-06	30			203	21.0804	8.46e-06	29.4			203
	204	21.0295	1.82e-07	30			204	21.5032	1.61e-06	30			204	21.0097	4.32e-06	30			204	21.3008	8.23e-06	30			204	20.5549	1.35e-06	30			204	20.6131	1.65e-05	22.6			204	20.5819	2.86e-06	30			204	21.0681	8.63e-06	28.8			204
	204	21.0379	1.89e-07	30			204	21.5285	1.79e-06	30			204	21.0164	4.52e-06	30			204	21.2855	7.78e-06	30			204	20.5859	1.57e-06	30			204	20.6862	2.78e-05	13.5			204	20.5965	3.07e-06	30			204	21.057	8.83e-06	28.2			204
	205	21.0468	1.95e-07	30			205	21.5527	2.03e-06	30			205	21.0233	4.73e-06	30			205	21.2706	7.91e-06	30			205	20.619	1.66e-06	30			205	20.8169	4.82e-05	7.78			205	20.6134	3.47e-06	30			205	21.0471	9.1e-06	27.3			205
	205	21.0557	2e-07	30			205	21.578	2.21e-06	30			205	21.0307	5.09e-06	30			205	21.2588	8.33e-06	30			205	20.6496	1.64e-06	30			205	21.0243	7.27e-05	5.06			205	20.6328	4.02e-06	30			205	21.0391	9.35e-06	26.6			205
	206	21.0646	2.03e-07	30			206	21.604	2.34e-06	30			206	21.0382	5.41e-06	30			206	21.2503	8.73e-06	30			206	20.6756	1.52e-06	30			206	21.2788	8.63e-05	4.24			206	20.6548	4.67e-06	30			206	21.0334	9.62e-06	25.9			206
	206	21.0737	2.06e-07	30			206	21.633	2.49e-06	30			206	21.0454	5.48e-06	30			206	21.2435	8.94e-06	30			206	20.6975	1.32e-06	30			206	21.5411	8.97e-05	4.08			206	20.6819	5.55e-06	28.8			206	21.0299	9.95e-06	25			206
	207	21.0833	2.07e-07	30			207	21.6636	2.62e-06	30			207	21.0526	5.56e-06	30			207	21.2378	9e-06	30			207	20.7132	1.1e-06	30			207	21.7798	8.89e-05	4.11			207	20.7128	6.27e-06	25.7			207	21.0289	1.04e-05	24			207
	207	21.0932	2.07e-07	30			207	21.6955	2.61e-06	30			207	21.061	6.18e-06	30			207	21.2335	9.31e-06	30			207	20.7245	9.22e-07	30			207	21.9986	8.72e-05	4.2			207	20.7465	6.81e-06	23.6			207	21.0303	1.08e-05	23			207
	208	21.1031	2.07e-07	30			208	21.7267	2.55e-06	30			208	21.0725	7.63e-06	30			208	21.2317	1.01e-05	30			208	20.7325	8.19e-07	30			208	22.2024	8.68e-05	4.21			208	20.7826	7.14e-06	22.5			208	21.0346	1.12e-05	22.3			208
	208	21.1132	2.06e-07	30			208	21.7586	2.57e-06	30			208	21.0867	8.83e-06	30			208	21.2322	1.09e-05	30			208	20.7385	7.84e-07	30			208	22.3749	8.17e-05	4.48			208	20.8168	7.22e-06	22.3			208	21.0407	1.13e-05	22.1			208
	209	21.1233	2.05e-07	30			209	21.7932	2.71e-06	30			209	21.1011	9.16e-06	30			209	21.234	1.13e-05	30			209	20.7437	7.98e-07	30			209	22.4778	6.51e-05	5.67			209	20.8496	7.48e-06	21.5			209	21.0479	1.12e-05	22.2			209
	209	21.1336	2.04e-07	30			209	21.8327	2.9e-06	30			209	21.1166	9.74e-06	30			209	21.2369	1.21e-05	30			209	20.7491	8.38e-07	30			209	22.4854	4.11e-05	9.2			209	20.8826	7.93e-06	20.3			209	21.0551	1.11e-05	22.4			209
	210	21.1437	2.02e-07	30			210	21.8699	3.06e-06	30			210	21.1337	1.09e-05	30			210	21.2421	1.36e-05	30			210	20.7548	8.59e-07	30			210	22.3943	1.88e-05	20.7			210	20.918	8.48e-06	19			210	21.0626	1.12e-05	22.2			210
	210	21.154	2e-07	30			210	21.9063	3.25e-06	30			210	21.1512	1.15e-05	30			210	21.2492	1.42e-05	30			210	20.7597	8.15e-07	30			210	22.2502	8.13e-06	30			210	20.9553	9.02e-06	17.8			210	21.0707	1.15e-05	21.6			210
	211	21.1643	1.97e-07	30			211	21.9426	3.45e-06	30			211	21.167	1.14e-05	30			211	21.2567	1.51e-05	30			211	20.7623	7.05e-07	30			211	22.1021	3.83e-06	30			211	20.9917	9.47e-06	17			211	21.0798	1.23e-05	20.3			211
	211	21.1741	1.95e-07	30			211	21.9763	3.57e-06	30			211	21.1825	1.2e-05	30			211	21.2656	1.68e-05	30			211	20.7613	5.5e-07	30			211	21.952	2.09e-06	30			211	21.0315	9.95e-06	16.2			211	21.0963	1.51e-05	16.6			211
	212	21.1842	1.93e-07	30			212	22.0085	3.69e-06	30			212	21.2011	1.39e-05	30			212	21.2784	1.83e-05	30			212	20.7575	4.35e-07	30			212	21.8199	1.66e-06	30			212	21.0703	1.03e-05	15.6			212	21.1287	1.95e-05	12.8			212
	212	21.1943	1.92e-07	30			212	22.0409	4.02e-06	30			212	21.2218	1.57e-05	30			212	21.2925	1.92e-05	30			212	20.7521	3.7e-07	30			212	21.7068	2.35e-06	30			212	21.1061	1.05e-05	15.4			212	21.1818	2.43e-05	10.3			212
	213	21.2043	1.91e-07	30			213	22.0754	4.56e-06	30			213	21.2412	1.64e-05	30			213	21.3074	1.99e-05	30			213	20.7462	3.34e-07	30			213	21.607	4.8e-06	30			213	21.1403	1.05e-05	15.3			213	21.2543	2.77e-05	9			213
	213	21.2142	1.9e-07	30			213	22.11	5e-06	30			213	21.2611	1.79e-05	30			213	21.3236	2.12e-05	30			213	20.7405	3.16e-07	30			213	21.5267	6.82e-06	30			213	21.1706	1.06e-05	15.2			213	21.3301	2.94e-05	8.46			213
	214	21.2237	1.9e-07	30			214	22.1415	5.26e-06	30			214	21.2882	2.19e-05	30			214	21.3413	2.25e-05	30			214	20.7355	3.09e-07	30			214	21.4549	5.9e-06	30			214	21.1983	1.07e-05	15.1			214	21.4031	3.08e-05	8.09			214
	214	21.2332	1.91e-07	30			214	22.1718	5.28e-06	30			214	21.3235	2.61e-05	28.1			214	21.3617	2.39e-05	29.9			214	20.7312	3.09e-07	30			214	21.3836	4.68e-06	30			214	21.222	1.04e-05	15.4			214	21.4735	3.16e-05	7.88			214
	215	21.242	1.93e-07	30			215	22.1954	5.39e-06	30			215	21.3589	2.86e-05	25.6			215	21.3841	2.83e-05	26			215	20.7277	3.19e-07	30			215	21.3146	4.67e-06	30			215	21.2398	9.82e-06	16.4			215	21.5473	3.2e-05	7.78			215
	215	21.2504	1.96e-07	30			215	22.2181	5.7e-06	30			215	21.3929	3.02e-05	24.2			215	21.4254	4.44e-05	16.8			215	20.7252	3.36e-07	30			215	21.2561	4.72e-06	30			215	21.248	8.78e-06	18.4			215	21.614	3.2e-05	7.77			215
	216	21.2584	2.01e-07	30			216	22.2418	5.91e-06	30			216	21.4239	3.12e-05	23.5			216	21.4978	6.65e-05	11.1			216	20.7237	3.56e-07	30			216	21.2038	3.73e-06	30			216	21.2441	7.33e-06	22.1			216	21.6714	3.23e-05	7.69			216
	216	21.2657	2.05e-07	30			216	22.263	6.06e-06	30			216	21.457	3.3e-05	22.2			216	21.5991	8.97e-05	8.2			216	20.7231	3.76e-07	30			216	21.1507	2.37e-06	30			216	21.2276	5.82e-06	27.7			216	21.7276	3.36e-05	7.4			216
	217	21.2727	2.08e-07	30			217	22.2826	5.99e-06	30			217	21.4964	3.59e-05	20.4			217	21.727	0.000108	6.76			217	20.7231	3.93e-07	30			217	21.0986	1.73e-06	30			217	21.2031	4.85e-06	30			217	21.7897	3.71e-05	6.7			217
	217	21.2793	2.12e-07	30			217	22.3007	5.81e-06	30			217	21.5367	3.85e-05	19			217	21.8843	0.000126	5.82			217	20.7237	4.06e-07	30			217	21.0516	1.76e-06	30			217	21.1756	4.3e-06	30			217	21.8611	3.98e-05	6.25			217
	218	21.2858	2.14e-07	30			218	22.3168	5.62e-06	30			218	21.578	4.08e-05	17.9			218	22.1203	0.000152	4.82			218	20.7248	4.15e-07	30			218	21.013	3.11e-06	30			218	21.1482	4.03e-06	30			218	21.9359	4.03e-05	6.18			218
	218	21.292	2.16e-07	30			218	22.3297	5.39e-06	30			218	21.6192	4.21e-05	17.4			218	22.3761	0.000164	4.47			218	20.7261	4.23e-07	30			218	20.9865	5.35e-06	30			218	21.1218	3.89e-06	30			218	22.0096	3.96e-05	6.28			218
	219	21.2979	2.18e-07	30			219	22.3392	5.16e-06	30			219	21.6628	4.33e-05	16.9			219	22.611	0.000169	4.33			219	20.7278	4.39e-07	30			219	20.9737	7.98e-06	30			219	21.097	3.8e-06	30			219	22.0738	3.72e-05	6.68			219
	219	21.3038	2.18e-07	30			219	22.3458	4.69e-06	30			219	21.7057	4.4e-05	16.6			219	22.8392	0.000173	4.22			219	20.73	4.63e-07	30			219	20.9729	1.03e-05	30			219	21.0753	3.76e-06	30			219	22.1167	3.38e-05	7.35			219
	220	21.3096	2.18e-07	30			220	22.3483	4.13e-06	30			220	21.7439	4.46e-05	16.4			220	23.059	0.000175	4.18			220	20.7329	5.17e-07	30			220	20.9763	1.06e-05	30			220	21.0564	3.83e-06	30			220	22.1358	2.99e-05	8.32			220
	220	21.3154	2.18e-07	30			220	22.3423	3.65e-06	30			220	21.7818	4.59e-05	15.9			220	23.2506	0.000175	4.18			220	20.7373	6.42e-07	30			220	20.9747	8.96e-06	30			220	21.0402	3.98e-06	30			220	22.1357	2.69e-05	9.26			220
	221	21.3213	2.18e-07	30			221	22.3303	3.26e-06	30			221	21.8213	4.88e-05	15			221	23.4104	0.000174	4.19			221	20.7447	9.16e-07	30			221	20.9663	6.93e-06	30			221	21.027	4.2e-06	30			221	22.1222	2.47e-05	10.1			221
	221	21.3273	2.17e-07	30			221	22.3186	3.05e-06	30			221	21.8655	5.34e-05	13.7			221	23.5578	0.000172	4.24			221	20.7571	1.34e-06	30			221	20.9521	4.89e-06	30			221	21.017	4.4e-06	30			221	22.1006	2.31e-05	10.8			221
	222	21.3337	2.17e-07	30			222	22.3074	2.93e-06	30			222	21.9183	5.62e-05	13			222	23.694	0.000168	4.35			222	20.7755	1.82e-06	30			222	20.9342	3.52e-06	30			222	21.0097	4.55e-06	30			222	22.0745	2.17e-05	11.5			222
	222	21.34	2.17e-07	30			222	22.2962	2.87e-06	30			222	21.9811	5.7e-05	12.8			222	23.8104	0.000162	4.51			222	20.7982	2.25e-06	30			222	20.9154	2.74e-06	30			222	21.0039	4.61e-06	30			222	22.0431	1.96e-05	12.7			222
	223	21.3465	2.16e-07	30			223	22.286	2.83e-06	30			223	22.0599	5.57e-05	13.1			223	23.8991	0.000149	4.9			223	20.8261	2.66e-06	27.6			223	20.8955	2.22e-06	30			223	20.9978	4.52e-06	30			223	22	1.71e-05	14.6			223
	223	21.3532	2.16e-07	30			223	22.2783	2.83e-06	30			223	22.155	5.31e-05	13.8			223	23.9394	0.000131	5.61			223	20.8575	2.87e-06	25.5			223	20.8752	1.99e-06	30			223	20.9901	4.28e-06	30			223	21.9436	1.48e-05	16.8			223
	224	21.3599	2.15e-07	30			224	22.2704	2.92e-06	30			224	22.255	4.98e-05	14.7			224	23.9386	0.000114	6.41			224	20.8867	2.88e-06	25.4			224	20.857	1.84e-06	30			224	20.9812	4.02e-06	30			224	21.8843	1.36e-05	18.3			224
	224	21.3665	2.15e-07	30			224	22.2604	3.1e-06	30			224	22.3602	4.63e-05	15.8			224	23.9092	9.88e-05	7.42			224	20.9138	2.76e-06	26.5			224	20.8403	1.76e-06	30			224	20.9708	3.78e-06	30			224	21.828	1.37e-05	18.2			224
	225	21.373	2.14e-07	30			225	22.2514	3.53e-06	30			225	22.4539	4.4e-05	16.6			225	23.86	8.89e-05	8.23			225	20.9362	2.5e-06	29.1			225	20.8255	1.84e-06	30			225	20.9594	3.54e-06	30			225	21.7868	1.62e-05	15.5			225
	225	21.3796	2.12e-07	30			225	22.246	4.92e-06	30			225	22.5333	4.29e-05	17			225	23.799	8.54e-05	8.57			225	20.9529	2.14e-06	30			225	20.8121	2.08e-06	30			225	20.9464	3.24e-06	30			225	21.7728	2.07e-05	12.1			225
	226	21.3863	2.07e-07	30			226	22.2475	7.45e-06	30			226	22.6151	4.21e-05	17.4			226	23.7351	8.84e-05	8.28			226	20.9639	1.75e-06	30			226	20.7999	2.42e-06	30			226	20.9313	2.92e-06	30			226	21.7852	2.41e-05	10.3			226
	226	21.3929	1.98e-07	30			226	22.2558	9.17e-06	30			226	22.694	4.12e-05	17.8			226	23.6925	9.75e-05	7.51			226	20.9688	1.46e-06	30			226	20.7902	2.84e-06	30			226	20.9153	2.62e-06	30			226	21.8056	2.41e-05	10.3			226
	227	21.399	1.85e-07	30			227	22.2653	9.73e-06	30			227	22.7542	4.01e-05	18.2			227	23.6775	0.000108	6.77			227	20.9702	1.26e-06	30			227	20.7826	3.29e-06	30			227	20.898	2.44e-06	30			227	21.8232	2.34e-05	10.6			227
	227	21.4043	1.68e-07	30			227	22.2717	1.04e-05	30			227	22.7926	3.87e-05	18.9			227	23.6922	0.000122	5.99			227	20.9692	1.12e-06	30			227	20.7774	3.78e-06	30			227	20.8816	2.47e-06	30			227	21.8306	2.06e-05	12.1			227
	228	21.4081	1.48e-07	30			228	22.2815	1.24e-05	30			228	22.8175	3.73e-05	19.6			228	23.7397	0.000137	5.35			228	20.9673	1.06e-06	30			228	20.7752	4.27e-06	30			228	20.8685	2.72e-06	30			228	21.824	1.86e-05	13.4			228
	228	21.4098	1.27e-07	30			228	22.3009	1.72e-05	30			228	22.8359	3.65e-05	20			228	23.8057	0.000145	5.04			228	20.9647	1.01e-06	30			228	20.7768	5.13e-06	30			228	20.8584	3.03e-06	30			228	21.81	1.76e-05	14.1			228
	229	21.4092	1.08e-07	30			229	22.331	2.16e-05	30			229	22.8435	3.6e-05	20.3			229	23.879	0.00015	4.88			229	20.9618	9.72e-07	30			229	20.7832	6.19e-06	30			229	20.8517	3.24e-06	30			229	21.7935	1.68e-05	14.8			229
	229	21.4067	9.13e-08	30			229	22.367	2.22e-05	30			229	22.8261	3.59e-05	20.4			229	23.9495	0.000153	4.77			229	20.9587	9.32e-07	30			229	20.7936	7.27e-06	30			229	20.8469	3.37e-06	30			229	21.7739	1.57e-05	15.8			229
	230	21.4029	7.77e-08	30			230	22.4009	2.21e-05	30			230	22.7868	3.64e-05	20.1			230	24.011	0.000154	4.74			230	20.955	8.89e-07	30			230	20.8078	8.26e-06	30			230	20.8429	3.51e-06	30			230	21.7513	1.49e-05	16.7			230
	230	21.3978	6.71e-08	30			230	22.4354	2.51e-05	28.8			230	22.7416	3.7e-05	19.8			230	24.0648	0.00015	4.86			230	20.9508	8.43e-07	30			230	20.8224	8.36e-06	30			230	20.8398	3.86e-06	30			230	21.7286	1.47e-05	16.9			230
	231	21.392	6.01e-08	30			231	22.4715	2.87e-05	25.5			231	22.6966	3.81e-05	19.2			231	24.1073	0.000147	4.98			231	20.9461	7.89e-07	30			231	20.8354	8.27e-06	30			231	20.8438	5.1e-06	29.4			231	21.7087	1.49e-05	16.6			231
	231	21.3858	5.56e-08	30			231	22.507	2.83e-05	25.9			231	22.6568	4.05e-05	18.1			231	24.1441	0.00015	4.89			231	20.9412	7.39e-07	30			231	20.8473	7.96e-06	30			231	20.8637	6.74e-06	24			231	21.6955	1.59e-05	15.6			231
	232	21.3801	5.33e-08	30			232	22.5409	2.72e-05	26.9			232	22.6283	4.37e-05	16.7			232	24.2005	0.000164	4.46			232	20.9365	7.21e-07	30			232	20.8587	7.83e-06	30			232	20.8943	7.46e-06	21.6			232	21.6925	1.76e-05	14.1			232
	232	21.3753	5.22e-08	30			232	22.5738	2.8e-05	26.2			232	22.6141	4.62e-05	15.8			232	24.3675	0.000229	3.26			232	20.9324	7.49e-07	30			232	20.8705	8.04e-06	30			232	20.9233	7.33e-06	21.9			232	21.7003	1.98e-05	12.6			232
	233	21.3714	5.12e-08	30			233	22.6083	3.11e-05	23.6			233	22.6109	4.75e-05	15.4			233	24.8523	0.00032	2.29			233	20.9297	7.79e-07	30			233	20.8829	8.4e-06	30			233	20.9436	6.49e-06	24.9			233	21.7176	2.17e-05	11.5			233
	233	21.3685	5.01e-08	30			233	22.6458	3.52e-05	20.8			233	22.6136	4.82e-05	15.2			233	25.4494	0.000314	2.33			233	20.928	7.74e-07	30			233	20.8956	8.9e-06	30			233	20.9561	5.64e-06	28.5			233	21.7399	2.29e-05	10.8			233
	234	21.3665	4.9e-08	30			234	22.6798	3.8e-05	19.3			234	22.6198	4.83e-05	15.2			234	25.8314	0.000276	2.65			234	20.9264	7.25e-07	30			234	20.9084	9.46e-06	30			234	20.9655	5.26e-06	30			234	21.7645	2.37e-05	10.5			234
	234	21.3652	4.81e-08	30			234	22.7147	3.81e-05	19.2			234	22.6285	4.71e-05	15.5			234	26.0234	0.000256	2.86			234	20.9244	6.43e-07	30			234	20.9206	1.08e-05	30			234	20.9762	5.32e-06	29.9			234	21.7861	2.33e-05	10.7			234
	235	21.3649	4.68e-08	30			235	22.7487	4.09e-05	17.9			235	22.6381	4.52e-05	16.2			235	26.1561	0.000244	3			235	20.9213	5.17e-07	30			235	20.9345	1.3e-05	28.1			235	20.9897	5.76e-06	28			235	21.8012	2.23e-05	11.1			235
	235	21.3653	4.53e-08	30			235	22.7836	4.55e-05	16.1			235	22.6465	4.35e-05	16.8			235	26.2537	0.000232	3.15			235	20.9164	3.52e-07	30			235	20.9534	1.61e-05	22.9			235	21.0053	6.32e-06	25.5			235	21.81	2.14e-05	11.6			235
	236	21.3666	4.4e-08	30			236	22.8216	4.67e-05	15.7			236	22.6531	4.23e-05	17.3			236	26.3161	0.000224	3.27			236	20.9096	2.19e-07	30			236	20.9838	1.98e-05	18.5			236	21.0217	6.84e-06	23.6			236	21.8161	2.16e-05	11.5			236
	236	21.3688	4.4e-08	30			236	22.8583	4.74e-05	15.4			236	22.6585	4.27e-05	17.1			236	26.3493	0.000219	3.34			236	20.9019	1.41e-07	30			236	21.0262	2.28e-05	16			236	21.0384	7.25e-06	22.2			236	21.8271	2.42e-05	10.3			236
	237	21.372	4.51e-08	30			237	22.8937	4.83e-05	15.1			237	22.6673	4.53e-05	16.2			237	26.3639	0.000217	3.37			237	20.8942	1.02e-07	30			237	21.0753	2.54e-05	14.4			237	21.0553	7.55e-06	21.3			237	21.8508	2.74e-05	9.08			237
	237	21.3758	4.75e-08	30			237	22.9247	4.47e-05	16.4			237	22.6832	4.91e-05	14.9			237	26.3681	0.000218	3.36			237	20.887	8.29e-08	30			237	21.1292	2.78e-05	13.1			237	21.0722	7.76e-06	20.7			237	21.8838	2.9e-05	8.57			237
	238	21.38	5.08e-08	30			238	22.9453	4e-05	18.3			238	22.7053	5.18e-05	14.1			238	26.3765	0.000223	3.28			238	20.8803	7.31e-08	30			238	21.1862	2.91e-05	12.6			238	21.0896	7.89e-06	20.4			238	21.9161	2.84e-05	8.77			238
	238	21.3846	5.45e-08	30			238	22.9632	4.26e-05	17.2			238	22.7291	5.19e-05	14.1			238	26.3953	0.000228	3.21			238	20.8744	7.09e-08	30			238	21.2445	3.02e-05	12.1			238	21.1077	8.02e-06	20.1			238	21.9417	2.71e-05	9.19			238
	239	21.3893	5.79e-08	30			239	22.986	4.66e-05	15.7			239	22.7508	5.33e-05	13.7			239	26.4133	0.00023	3.18			239	20.8698	8.3e-08	30			239	21.3011	3.07e-05	11.9			239	21.1253	8.15e-06	19.8			239	21.9573	2.54e-05	9.78			239
	239	21.3942	6.04e-08	30			239	23.0072	4.33e-05	16.9			239	22.7746	5.75e-05	12.7			239	26.4163	0.00023	3.19			239	20.8664	1.24e-07	30			239	21.3546	2.89e-05	12.6			239	21.1443	8.29e-06	19.4			239	21.9658	2.43e-05	10.3			239
	240	21.3991	6.15e-08	30			240	23.0231	4.38e-05	16.7			240	22.8035	6.08e-05	12			240	26.4058	0.000229	3.19			240	20.8646	1.99e-07	30			240	21.3993	2.71e-05	13.5			240	21.1655	8.52e-06	18.9			240	21.9691	2.31e-05	10.8			240
	240	21.404	6.16e-08	30			240	23.0433	5.19e-05	14.2			240	22.8371	6.28e-05	11.6			240	26.3958	0.000229	3.2			240	20.8647	2.98e-07	30			240	21.4355	2.55e-05	14.4			240	21.1879	8.74e-06	18.4			240	21.9666	2.17e-05	11.5			240
	241	21.4087	6.04e-08	30			241	23.0783	6.21e-05	11.8			241	22.8709	6.62e-05	11.1			241	26.3842	0.000224	3.26			241	20.8672	4.38e-07	30			241	21.4614	2.24e-05	16.3			241	21.2116	8.93e-06	18			241	21.9576	2.01e-05	12.4			241
	241	21.4134	5.82e-08	30			241	23.1268	7.49e-05	9.8			241	22.9041	7.2e-05	10.2			241	26.3503	0.000204	3.59			241	20.8716	5.49e-07	30			241	21.4724	1.93e-05	19			241	21.2336	9.14e-06	17.6			241	21.9406	1.82e-05	13.7			241
	242	21.4178	5.53e-08	30			242	23.1898	8.85e-05	8.27			242	22.9461	8.05e-05	9.1			242	26.2565	0.000168	4.39			242	20.8772	6e-07	30			242	21.4716	1.66e-05	22.1			242	21.2555	9.42e-06	17.1			242	21.9167	1.72e-05	14.4			242
	242	21.4219	5.27e-08	30			242	23.2672	9.63e-05	7.6			242	23.0127	9.22e-05	7.94			242	26.0871	0.00013	5.67			242	20.8832	6.02e-07	30			242	21.4625	1.47e-05	25			242	21.2781	9.79e-06	16.4			242	21.8945	1.77e-05	14			242
	243	21.426	5.1e-08	30			243	23.3551	9.99e-05	7.32			243	23.1004	0.000102	7.17			243	25.8655	0.000101	7.28			243	20.8889	5.68e-07	30			243	21.4483	1.33e-05	27.5			243	21.3005	1.02e-05	15.7			243	21.8836	1.97e-05	12.6			243
	243	21.4299	5e-08	30			243	23.4527	0.000107	6.82			243	23.1897	0.000106	6.92			243	25.63	8.49e-05	8.62			243	20.8941	4.97e-07	30			243	21.4308	1.24e-05	29.5			243	21.324	1.07e-05	15			243	21.8952	2.4e-05	10.4			243
	244	21.4341	4.95e-08	30			244	23.5725	0.000118	6.18			244	23.2902	0.000106	6.92			244	25.3815	7.66e-05	9.56			244	20.8982	4.01e-07	30			244	21.4125	1.19e-05	30			244	21.3474	1.11e-05	14.5			244	21.9351	2.95e-05	8.45			244
	244	21.4384	4.97e-08	30			244	23.705	0.000125	5.84			244	23.3751	0.000107	6.85			244	25.1139	6.83e-05	10.7			244	20.9013	3.32e-07	30			244	21.3951	1.17e-05	30			244	21.3706	1.14e-05	14.1			244	22.001	3.5e-05	7.11			244
	245	21.4428	4.94e-08	30			245	23.8319	0.000125	5.84			245	23.4486	0.00011	6.66			245	24.8422	5.7e-05	12.8			245	20.9041	2.97e-07	30			245	21.3794	1.16e-05	30			245	21.3936	1.16e-05	13.8			245	22.0811	3.81e-05	6.53			245
	245	21.4473	4.8e-08	30			245	23.9397	0.000123	5.95			245	23.5234	0.000112	6.5			245	24.5955	5.34e-05	13.7			245	20.9069	2.86e-07	30			245	21.3661	1.22e-05	29.8			245	21.4166	1.18e-05	13.7			245	22.1675	4.01e-05	6.21			245
	246	21.4514	4.58e-08	30			246	24.0275	0.000121	6.05			246	23.5974	0.000114	6.39			246	24.3893	5.67e-05	12.9			246	20.9101	2.95e-07	30			246	21.3574	1.32e-05	27.7			246	21.4384	1.19e-05	13.6			246	22.2508	4.06e-05	6.13			246
	246	21.4552	4.27e-08	30			246	24.105	0.000118	6.19			246	23.6733	0.000117	6.27			246	24.2228	6.06e-05	12.1			246	20.9138	3.18e-07	30			246	21.354	1.4e-05	26			246	21.4592	1.19e-05	13.5			246	22.3259	3.97e-05	6.27			246
	247	21.4591	3.88e-08	30			247	24.1766	0.000114	6.43			247	23.7492	0.000118	6.18			247	24.0903	6.45e-05	11.3			247	20.918	3.48e-07	30			247	21.3538	1.46e-05	25			247	21.4783	1.2e-05	13.4			247	22.3858	3.75e-05	6.63			247
	247	21.4632	3.46e-08	30			247	24.2489	0.000118	6.18			247	23.827	0.000119	6.15			247	23.9856	6.86e-05	10.7			247	20.9229	3.82e-07	30			247	21.3564	1.55e-05	23.5			247	21.4949	1.2e-05	13.4			247	22.4248	3.46e-05	7.19			247
	248	21.4668	3.12e-08	30			248	24.3268	0.000129	5.68			248	23.8987	0.000119	6.13			248	23.905	7.07e-05	10.3			248	20.9285	4.18e-07	30			248	21.3612	1.61e-05	22.7			248	21.5088	1.2e-05	13.4			248	22.4479	3.36e-05	7.41			248
	248	21.4701	2.8e-08	30			248	24.4162	0.000136	5.38			248	23.9548	0.00012	6.11			248	23.8361	7.68e-05	9.56			248	20.935	4.56e-07	30			248	21.366	1.62e-05	22.5			248	21.5209	1.2e-05	13.4			248	22.4724	3.62e-05	6.88			248
	249	21.4734	2.47e-08	30			249	24.5105	0.00014	5.21			249	24.0095	0.000121	6.05			249	23.7976	9.89e-05	7.44			249	20.9423	5.14e-07	30			249	21.3693	1.61e-05	22.7			249	21.5329	1.21e-05	13.3			249	22.5094	4.05e-05	6.15			249
	249	21.4768	2.17e-08	30			249	24.6059	0.00015	4.86			249	24.0673	0.000121	6.04			249	23.8021	0.000112	6.56			249	20.9505	6.22e-07	30			249	21.3718	1.67e-05	21.9			249	21.5441	1.26e-05	12.8			249	22.5596	4.51e-05	5.52			249
	250	21.4803	1.83e-08	30			250	24.7053	0.000157	4.66			250	24.1213	0.00012	6.1			250	23.8135	0.000113	6.5			250	20.9606	8.09e-07	30			250	21.3748	1.71e-05	21.4			250	21.5574	1.39e-05	11.6			250	22.6269	5e-05	4.97			250
	250	21.4839	1.56e-08	30			250	24.8026	0.000161	4.55			250	24.1628	0.000119	6.13			250	23.8344	0.000124	5.92			250	20.9733	1.05e-06	30			250	21.3787	1.74e-05	21			250	21.5792	1.58e-05	10.2			250	22.7065	5.28e-05	4.71			250
	251	21.4875	1.35e-08	30			251	24.9085	0.000171	4.27			251	24.2052	0.000119	6.17			251	23.8903	0.000145	5.06			251	20.989	1.28e-06	30			251	21.3841	1.77e-05	20.7			251	21.6172	1.85e-05	8.73			251	22.7886	5.2e-05	4.78			251
	251	21.4912	1.19e-08	30			251	25.0262	0.000182	4.02			251	24.2423	0.000117	6.23			251	23.9971	0.000175	4.18			251	21.0072	1.48e-06	30			251	21.3908	1.82e-05	20.2			251	21.6791	2.19e-05	7.37			251	22.8664	5.08e-05	4.9			251
	252	21.4951	1.07e-08	30			252	25.152	0.000185	3.94			252	24.2697	0.000117	6.28			252	24.1585	0.000205	3.58			252	21.0264	1.69e-06	30			252	21.4021	2.03e-05	18.1			252	21.7574	2.46e-05	6.54			252	22.93	4.86e-05	5.11			252
	252	21.4994	9.86e-09	30			252	25.2754	0.000183	4.01			252	24.2914	0.000118	6.2			252	24.3583	0.000225	3.25			252	21.0474	1.9e-06	30			252	21.422	2.26e-05	16.2			252	21.8433	2.63e-05	6.11			252	22.984	4.8e-05	5.18			252
	253	21.5039	9.1e-09	30			253	25.3812	0.000173	4.22			253	24.3141	0.000122	6.02			253	24.5592	0.000235	3.11			253	21.0706	2.11e-06	30			253	21.4507	2.54e-05	14.4			253	21.9328	2.75e-05	5.86			253	23.039	4.91e-05	5.06			253
	253	21.5086	8.49e-09	30			253	25.4654	0.000161	4.55			253	24.3397	0.000126	5.79			253	24.7434	0.000239	3.06			253	21.0956	2.27e-06	30			253	21.4879	2.69e-05	13.6			253	22.0202	2.81e-05	5.72			253	23.0919	5.08e-05	4.89			253
	254	21.5136	7.99e-09	30			254	25.5258	0.000151	4.86			254	24.3718	0.000134	5.45			254	24.9207	0.000241	3.03			254	21.1185	2.21e-06	30			254	21.5216	2.63e-05	13.9			254	22.0971	2.86e-05	5.62			254	23.1419	5.39e-05	4.61			254
	254	21.5191	7.58e-09	30			254	25.5679	0.000146	5.01			254	24.4161	0.000145	5.06			254	25.0897	0.000242	3.02			254	21.1375	2e-06	30			254	21.5501	2.54e-05	14.4			254	22.1672	2.9e-05	5.54			254	23.194	5.53e-05	4.5			254
	255	21.525	7.31e-09	30			255	25.6	0.000141	5.17			255	24.4761	0.000154	4.77			255	25.2461	0.000243	3.02			255	21.1523	1.74e-06	30			255	21.5747	2.41e-05	15.2			255	22.2329	2.95e-05	5.46			255	23.2474	5.51e-05	4.51			255
	255	21.5314	7.17e-09	30			255	25.6192	0.000135	5.43			255	24.5459	0.00016	4.58			255	25.3874	0.000241	3.03			255	21.1633	1.61e-06	30			255	21.5919	2.21e-05	16.6			255	22.2925	2.99e-05	5.39			255	23.2961	5.44e-05	4.57			255
	256	21.5382	7.15e-09	30			256	25.629	0.000133	5.5			256	24.6201	0.000165	4.43			256	25.5132	0.000241	3.04			256	21.1728	1.6e-06	30			256	21.6025	2.1e-05	17.4			256	22.3502	2.99e-05	5.38			256	23.3395	5.37e-05	4.63			256
	256	21.5456	7.23e-09	30			256	25.6385	0.00013	5.64			256	24.6965	0.00017	4.32			256	25.6326	0.000243	3.01			256	21.1835	1.78e-06	30			256	21.6128	2.17e-05	16.8			256	22.4085	2.97e-05	5.42			256	23.3792	5.3e-05	4.69			256
	257	21.5537	7.41e-09	30			257	25.641	0.000119	6.13			257	24.7782	0.000176	4.16			257	25.7453	0.00025	2.93			257	21.1976	2.14e-06	30			257	21.6276	2.34e-05	15.6			257	22.4632	2.91e-05	5.54			257	23.4163	5.3e-05	4.69			257
	257	21.5628	7.67e-09	30			257	25.6336	0.000116	6.32			257	24.8651	0.000182	4.01			257	25.8685	0.000261	2.8			257	21.2167	2.56e-06	28.5			257	21.6474	2.49e-05	14.7			257	22.5121	2.82e-05	5.7			257	23.4595	5.54e-05	4.49			257
	258	21.5726	8.03e-09	30			258	25.6315	0.000119	6.12			258	24.9637	0.00019	3.86			258	25.99	0.000268	2.73			258	21.2383	2.82e-06	25.9			258	21.6696	2.6e-05	14.1			258	22.551	2.73e-05	5.9			258	23.5222	6.1e-05	4.08			258
	258	21.5835	8.5e-09	30			258	25.6321	0.00012	6.1			258	25.0809	0.0002	3.67			258	26.1017	0.000266	2.75			258	21.2613	2.91e-06	25.2			258	21.694	2.62e-05	14			258	22.5816	2.61e-05	6.18			258	23.6152	6.68e-05	3.72			258
	259	21.5951	9.13e-09	30			259	25.6303	0.000125	5.87			259	25.2033	0.000209	3.5			259	26.2075	0.00027	2.71			259	21.2839	2.85e-06	25.7			259	21.718	2.6e-05	14.1			259	22.603	2.5e-05	6.44			259	23.7279	7e-05	3.55			259
	259	21.6073	1e-08	30			259	25.6289	0.00012	6.11			259	25.317	0.000215	3.41			259	26.3025	0.000275	2.66			259	21.3024	2.64e-06	27.7			259	21.7373	2.61e-05	14			259	22.6145	2.42e-05	6.64			259	23.8306	6.93e-05	3.59			259
	260	21.6204	1.13e-08	30			260	25.5986	9.7e-05	7.58			260	25.4314	0.000219	3.34			260	26.3856	0.000271	2.7			260	21.3165	2.32e-06	29.9			260	21.7521	2.64e-05	13.9			260	22.6179	2.32e-05	6.94			260	23.9136	6.51e-05	3.82			260
	260	21.6346	1.33e-08	30			260	25.5317	8.14e-05	9			260	25.552	0.000221	3.31			260	26.4558	0.000265	2.76			260	21.3252	2e-06	30			260	21.7632	2.88e-05	12.7			260	22.6106	2.17e-05	7.44			260	23.9646	5.88e-05	4.23			260
	261	21.6491	1.56e-08	30			261	25.4569	7.72e-05	9.47			261	25.6676	0.000221	3.31			261	26.5086	0.000261	2.8			261	21.3295	1.75e-06	30			261	21.7845	3.45e-05	10.6			261	22.5909	1.99e-05	8.08			261	23.9778	5.31e-05	4.69			261
	261	21.6642	1.83e-08	30			261	25.3742	7.24e-05	10.1			261	25.7597	0.000214	3.43			261	26.546	0.000263	2.78			261	21.3303	1.53e-06	30			261	21.8309	4e-05	9.15			261	22.5601	1.82e-05	8.83			261	23.9634	4.91e-05	5.06			261
	262	21.6803	2.18e-08	30			262	25.2745	6.45e-05	11.4			262	25.8198	0.000203	3.61			262	26.5768	0.000272	2.69			262	21.3282	1.32e-06	30			262	21.8975	4.5e-05	8.13			262	22.5197	1.66e-05	9.67			262	23.9329	4.62e-05	5.39			262
	262	21.6967	2.61e-08	30			262	25.1742	6.05e-05	12.1			262	25.8527	0.000192	3.81			262	26.6207	0.000277	2.64			262	21.3236	1.14e-06	30			262	21.9735	5.04e-05	7.26			262	22.4734	1.54e-05	10.5			262	23.8885	4.27e-05	5.83			262
	263	21.7128	3.07e-08	30			263	25.0755	5.79e-05	12.6			263	25.858	0.000176	4.15			263	26.6837	0.000274	2.67			263	21.3173	1.05e-06	30			263	22.0579	5.47e-05	6.69			263	22.4245	1.44e-05	11.2			263	23.8291	3.95e-05	6.3			263
	263	21.7286	3.4e-08	30			263	24.9787	5.57e-05	13.1			263	25.8341	0.000162	4.51			263	26.7541	0.00028	2.61			263	21.3125	1.21e-06	30			263	22.142	5.67e-05	6.45			263	22.3798	1.38e-05	11.7			263	23.7629	3.73e-05	6.66			263
	264	21.7437	3.53e-08	30			264	24.886	5.37e-05	13.6			264	25.7976	0.000155	4.72			264	26.8379	0.000292	2.51			264	21.312	1.55e-06	30			264	22.2291	5.74e-05	6.37			264	22.338	1.33e-05	12.1			264	23.6893	3.6e-05	6.9			264
	264	21.7582	3.54e-08	30			264	24.8014	5.34e-05	13.7			264	25.7557	0.000151	4.84			264	26.9488	0.000299	2.45			264	21.317	2.01e-06	30			264	22.321	5.77e-05	6.33			264	22.2984	1.29e-05	12.5			264	23.6113	3.6e-05	6.9			264
	265	21.7711	3.42e-08	30			265	24.7389	5.51e-05	13.3			265	25.7072	0.000144	5.07			265	27.0606	0.000302	2.43			265	21.3281	2.44e-06	29.5			265	22.4058	5.73e-05	6.38			265	22.2612	1.26e-05	12.8			265	23.5384	3.72e-05	6.69			265
	265	21.7826	3.16e-08	30			265	24.6963	5.95e-05	12.3			265	25.6523	0.000137	5.33			265	27.1633	0.000307	2.38			265	21.3431	2.66e-06	27.5			265	22.4766	5.57e-05	6.57			265	22.2277	1.23e-05	13.1			265	23.4809	3.95e-05	6.3			265
	266	21.793	2.85e-08	30			266	24.6687	6.49e-05	11.3			266	25.5963	0.000133	5.51			266	27.2666	0.000313	2.34			266	21.3606	2.82e-06	26			266	22.5332	5.24e-05	6.98			266	22.1952	1.2e-05	13.4			266	23.4422	4.22e-05	5.89			266
	266	21.802	2.57e-08	30			266	24.6567	7.08e-05	10.3			266	25.5401	0.000131	5.58			266	27.3664	0.000314	2.33			266	21.3787	2.8e-06	26.1			266	22.568	4.79e-05	7.64			266	22.1638	1.17e-05	13.7			266	23.4211	4.42e-05	5.63			266
	267	21.8103	2.28e-08	30			267	24.6605	8.09e-05	9.06			267	25.4811	0.000128	5.73			267	27.467	0.000317	2.31			267	21.3939	2.61e-06	28			267	22.5802	4.34e-05	8.43			267	22.1333	1.15e-05	14			267	23.4091	4.5e-05	5.53			267
	267	21.818	2.01e-08	30			267	24.6869	9.53e-05	7.69			267	25.4173	0.00012	6.09			267	27.5754	0.000324	2.26			267	21.4045	2.41e-06	29.9			267	22.5743	3.96e-05	9.24			267	22.1038	1.13e-05	14.2			267	23.3976	4.44e-05	5.6			267
	268	21.8246	1.8e-08	30			268	24.7405	0.000104	7.04			268	25.3536	0.000116	6.3			268	27.6873	0.00033	2.22			268	21.4117	2.28e-06	30			268	22.5566	3.63e-05	10.1			268	22.076	1.12e-05	14.3			268	23.3808	4.25e-05	5.85			268
	268	21.8306	1.64e-08	30			268	24.8184	0.000111	6.58			268	25.2927	0.000116	6.29			268	27.8029	0.000332	2.21			268	21.4174	2.26e-06	30			268	22.5268	3.22e-05	11.4			268	22.0502	1.11e-05	14.4			268	23.354	4e-05	6.22			268
	269	21.8364	1.53e-08	30			269	24.9211	0.000128	5.73			269	25.2355	0.000116	6.3			269	27.9209	0.000331	2.21			269	21.423	2.28e-06	30			269	22.4827	2.74e-05	13.4			269	22.0269	1.11e-05	14.5			269	23.3186	3.72e-05	6.7			269
	269	21.842	1.55e-08	30			269	25.0619	0.00015	4.87			269	25.1822	0.000117	6.28			269	28.0284	0.000329	2.23			269	21.4286	2.31e-06	30			269	22.4282	2.4e-05	15.3			269	22.0063	1.1e-05	14.6			269	23.2768	3.49e-05	7.13			269
	270	21.8474	1.86e-08	30			270	25.2333	0.000171	4.29			270	25.1364	0.000122	6.01			270	28.1117	0.000325	2.25			270	21.436	2.48e-06	29.3			270	22.3626	2.12e-05	17.3			270	21.9871	1.1e-05	14.7			270	23.2265	3.25e-05	7.65			270
	270	21.8533	2.89e-08	30			270	25.4371	0.000192	3.81			270	25.1037	0.000124	5.88			270	28.1744	0.000324	2.26			270	21.4469	2.79e-06	26.2			270	22.2902	1.9e-05	19.3			270	21.9702	1.1e-05	14.7			270	23.1693	3.06e-05	8.14			270
	271	21.8598	4.8e-08	30			271	25.6675	0.000205	3.57			271	25.0732	0.000121	6.04			271	28.2244	0.000324	2.26			271	21.4613	3.15e-06	23.3			271	22.2191	1.78e-05	20.6			271	21.956	1.1e-05	14.7			271	23.1067	2.82e-05	8.84			271
	271	21.8678	1.91e-07	30			271	25.8806	0.000202	3.63			271	25.0449	0.000123	5.96			271	28.2745	0.000325	2.25			271	21.4802	3.51e-06	20.8			271	22.1497	1.74e-05	21			271	21.9432	1.1e-05	14.6			271	23.0306	2.59e-05	9.61			271
	272	21.884	7.12e-07	30			272	26.0894	0.00021	3.48			272	25.0302	0.000132	5.54			272	28.3415	0.000328	2.23			272	21.5012	3.82e-06	19.1			272	22.0906	1.74e-05	21			272	21.9324	1.11e-05	14.5			272	22.9513	2.47e-05	10.1			272
	272	21.9147	1.46e-06	30			272	26.316	0.000236	3.11			272	25.0485	0.000151	4.84			272	28.4165	0.000331	2.21			272	21.5253	4.09e-06	17.9			272	22.0373	1.69e-05	21.6			272	21.9236	1.14e-05	14.2			272	22.8705	2.4e-05	10.4			272
	273	21.9632	2.35e-06	29.1			273	26.5404	0.000243	3.01			273	25.0954	0.000161	4.55			273	28.4842	0.000333	2.2			273	21.5515	4.33e-06	16.9			273	21.989	1.59e-05	22.9			273	21.9199	1.22e-05	13.2			273	22.7955	2.37e-05	10.5			273
	273	22.0319	3.15e-06	23.3			273	26.7303	0.000222	3.29			273	25.1359	0.000157	4.65			273	28.5502	0.000334	2.19			273	21.5827	5.04e-06	14.6			273	21.9467	1.5e-05	24.4			273	21.9257	1.37e-05	11.8			273	22.7309	2.37e-05	10.5			273
	274	22.1127	3.6e-06	20.3			274	26.8834	0.00021	3.48			274	25.1836	0.00017	4.3			274	28.6101	0.000332	2.2			274	21.6312	6.56e-06	11.2			274	21.9087	1.45e-05	25.3			274	21.9423	1.52e-05	10.6			274	22.6746	2.4e-05	10.4			274
	274	22.1936	3.75e-06	19.5			274	27.0212	0.000211	3.47			274	25.2784	0.000195	3.75			274	28.6567	0.000329	2.22			274	21.7094	8.8e-06	8.35			274	21.8764	1.44e-05	25.4			274	21.9666	1.65e-05	9.77			274	22.6334	2.56e-05	9.7			274
	275	22.265	3.64e-06	20.1			275	27.1345	0.000205	3.56			275	25.4068	0.000215	3.41			275	28.6906	0.000327	2.24			275	21.818	1.05e-05	6.97			275	21.8501	1.49e-05	24.6			275	21.9948	1.72e-05	9.35			275	22.6093	2.73e-05	9.11			275
	275	22.3235	3.32e-06	22.1			275	27.2364	0.000215	3.41			275	25.5702	0.000237	3.09			275	28.7151	0.000325	2.25			275	21.9437	1.15e-05	6.36			275	21.829	1.65e-05	22.3			275	22.0227	1.75e-05	9.19			275	22.6012	2.89e-05	8.6			275
	276	22.3674	2.77e-06	26.6			276	27.361	0.00025	2.93			276	25.789	0.000265	2.77			276	28.7312	0.000322	2.27			276	22.0766	1.19e-05	6.14			276	21.8133	2.03e-05	18.1			276	22.0493	1.75e-05	9.2			276	22.6052	3.03e-05	8.22			276
	276	22.3921	2.12e-06	30			276	27.5153	0.000279	2.62			276	26.041	0.000282	2.59			276	28.7393	0.000319	2.29			276	22.1994	1.2e-05	6.11			276	21.8071	2.52e-05	14.5			276	22.0712	1.71e-05	9.41			276	22.6164	3.12e-05	7.97			276
	277	22.401	1.74e-06	30			277	27.6861	0.000302	2.42			277	26.2911	0.000292	2.51			277	28.7394	0.000317	2.31			277	22.3115	1.2e-05	6.07			277	21.8109	2.95e-05	12.4			277	22.0893	1.67e-05	9.64			277	22.6313	3.19e-05	7.81			277
	277	22.4025	1.62e-06	30			277	27.8731	0.000319	2.3			277	26.5332	0.000298	2.45			277	28.7238	0.000309	2.37			277	22.4192	1.23e-05	5.94			277	21.824	3.47e-05	10.6			277	22.1026	1.57e-05	10.2			277	22.6484	3.22e-05	7.71			277
	278	22.4021	1.61e-06	30			278	28.0661	0.000322	2.27			278	26.7659	0.000301	2.43			278	28.6681	0.00029	2.53			278	22.5253	1.28e-05	5.7			278	21.8459	3.99e-05	9.18			278	22.1091	1.51e-05	10.7			278	22.6658	3.26e-05	7.63			278
	278	22.4024	1.68e-06	30			278	28.2372	0.000316	2.31			278	26.9826	0.0003	2.43			278	28.5626	0.000265	2.77			278	22.6362	1.37e-05	5.33			278	21.8869	4.68e-05	7.83			278	22.1113	1.46e-05	11			278	22.6837	3.29e-05	7.57			278
	279	22.4061	1.87e-06	30			279	28.3844	0.000317	2.31			279	27.1776	0.000299	2.45			279	28.4098	0.000234	3.14			279	22.7685	1.53e-05	4.78			279	21.9605	5.35e-05	6.86			279	22.1103	1.45e-05	11.1			279	22.7025	3.33e-05	7.48			279
	279	22.4138	2.02e-06	30			279	28.5283	0.000318	2.3			279	27.3491	0.000297	2.46			279	28.213	0.000205	3.57			279	22.9272	1.74e-05	4.2			279	22.0671	6.11e-05	5.99			279	22.1079	1.44e-05	11.1			279	22.724	3.37e-05	7.39			279
	280	22.4236	2.13e-06	30			280	28.6605	0.000319	2.29			280	27.4988	0.000296	2.47			280	28.0067	0.00019	3.86			280	23.1022	1.92e-05	3.82			280	22.162	5.53e-05	6.64			280	22.1028	1.4e-05	11.5			280	22.7437	3.39e-05	7.35			280
	280	22.4352	2.2e-06	30			280	28.7806	0.000322	2.27			280	27.6367	0.000295	2.48			280	27.8218	0.000186	3.93			280	23.2908	2.03e-05	3.6			280	22.2049	4.42e-05	8.32			280	22.0932	1.33e-05	12.1			280	22.7647	3.45e-05	7.21			280
	281	22.4467	2.16e-06	30			281	28.8897	0.000321	2.28			281	27.7534	0.000294	2.49			281	27.6699	0.000189	3.87			281	23.4845	2.18e-05	3.36			281	22.2107	3.64e-05	10.1			281	22.0789	1.27e-05	12.6			281	22.7892	3.53e-05	7.04			281
	281	22.4571	2.14e-06	30			281	28.9828	0.000312	2.35			281	27.8479	0.000294	2.49			281	27.5473	0.000197	3.71			281	23.6732	2.41e-05	3.04			281	22.2004	3.33e-05	11			281	22.0626	1.26e-05	12.8			281	22.8175	3.73e-05	6.67			281
	282	22.4671	2.11e-06	30			282	29.0541	0.0003	2.44			282	27.9325	0.000295	2.48			282	27.4556	0.000211	3.47			282	23.8505	2.69e-05	2.72			282	22.1907	3.23e-05	11.3			282	22.0482	1.29e-05	12.5			282	22.8551	4.05e-05	6.15			282
	282	22.4758	2.09e-06	30			282	29.1045	0.000287	2.55			282	28.0097	0.000297	2.47			282	27.3922	0.00022	3.33			282	24.0577	2.91e-05	2.51			282	22.1832	3.17e-05	11.5			282	22.0408	1.43e-05	11.3			282	22.9019	4.29e-05	5.79			282
	283	22.4842	2.09e-06	30			283	29.1398	0.000275	2.66			283	28.0826	0.000298	2.46			283	27.3499	0.000229	3.19			283	24.2996	2.97e-05	2.46			283	22.1788	3.3e-05	11.1			283	22.0501	1.66e-05	9.69			283	22.9536	4.36e-05	5.71			283
	283	22.4934	2.2e-06	30			283	29.1692	0.000276	2.65			283	28.1481	0.000297	2.47			283	27.3352	0.000245	2.99			283	24.5523	2.89e-05	2.53			283	22.1764	3.6e-05	10.2			283	22.0814	1.97e-05	8.18			283	23.0075	4.44e-05	5.61			283
	284	22.5062	2.43e-06	29.7			284	29.2116	0.000288	2.54			284	28.2011	0.000294	2.48			284	27.3578	0.000265	2.76			284	24.7606	2.54e-05	2.89			284	22.1739	3.85e-05	9.5			284	22.1388	2.44e-05	6.63			284	23.0635	4.43e-05	5.61			284
	284	22.5235	2.72e-06	26.9			284	29.2614	0.000289	2.54			284	28.2366	0.000291	2.51			284	27.4137	0.000286	2.56			284	24.8792	2.32e-05	3.15			284	22.1805	4.32e-05	8.48			284	22.2219	3.02e-05	5.34			284	23.1088	4.39e-05	5.66			284
	285	22.5467	3.08e-06	23.8			285	29.2985	0.000275	2.66			285	28.2593	0.000287	2.55			285	27.4978	0.000306	2.39			285	24.9722	2.34e-05	3.12			285	22.2276	5.44e-05	6.76			285	22.3343	3.74e-05	4.32			285	23.1506	4.43e-05	5.62			285
	285	22.5778	3.54e-06	20.7			285	29.3263	0.000279	2.62			285	28.2697	0.00028	2.61			285	27.6093	0.000326	2.24			285	25.0651	2.45e-05	2.99			285	22.3457	7.09e-05	5.18			285	22.4841	4.28e-05	3.76			285	23.185	4.28e-05	5.82			285
	286	22.6171	4.03e-06	18.2			286	29.3653	0.000287	2.54			286	28.2616	0.000269	2.72			286	27.7394	0.000342	2.14			286	25.1762	2.67e-05	2.74			286	22.5061	7.92e-05	4.62			286	22.6338	4.33e-05	3.72			286	23.2031	4.14e-05	6.01			286
	286	22.6623	4.48e-06	16.4			286	29.4094	0.00029	2.52			286	28.2335	0.000253	2.9			286	27.8844	0.000354	2.07			286	25.3108	2.84e-05	2.58			286	22.6643	8.19e-05	4.47			286	22.7483	3.76e-05	4.3			286	23.2118	4.06e-05	6.13			286
	287	22.7147	4.91e-06	14.9			287	29.4554	0.000299	2.45			287	28.178	0.00023	3.18			287	28.0469	0.000362	2.02			287	25.4484	2.9e-05	2.52			287	22.8122	8.23e-05	4.44			287	22.7977	2.87e-05	5.65			287	23.211	3.9e-05	6.38			287
	287	22.7728	5.31e-06	13.8			287	29.5079	0.000304	2.4			287	28.086	0.000205	3.58			287	28.2179	0.00037	1.98			287	25.5728	2.91e-05	2.51			287	22.9136	7.71e-05	4.75			287	22.7942	2.33e-05	6.92			287	23.2015	3.93e-05	6.32			287
	288	22.8324	5.68e-06	12.9			288	29.5583	0.000307	2.38			288	27.9729	0.000186	3.94			288	28.3693	0.000375	1.95			288	25.6816	2.93e-05	2.5			288	22.9421	6.9e-05	5.31			288	22.7753	2.15e-05	7.49			288	23.1965	4.28e-05	5.82			288
	288	22.8947	6.05e-06	12.1			288	29.6079	0.000309	2.37			288	27.852	0.000175	4.19			288	28.5178	0.00038	1.92			288	25.7806	2.96e-05	2.47			288	22.9229	6.26e-05	5.84			288	22.7537	2.09e-05	7.69			288	23.2167	5.27e-05	4.75			288
	289	22.9587	6.35e-06	11.5			289	29.6608	0.000311	2.35			289	27.7211	0.000164	4.45			289	28.6897	0.000384	1.9			289	25.8821	3.01e-05	2.43			289	22.885	5.87e-05	6.24			289	22.7312	2.07e-05	7.78			289	23.2899	6.78e-05	3.68			289
	289	23.0229	6.56e-06	11.1			289	29.718	0.000315	2.32			289	27.5828	0.000157	4.65			289	28.8815	0.000387	1.89			289	25.9893	3.09e-05	2.37			289	22.8431	5.75e-05	6.36			289	22.7112	2.06e-05	7.81			289	23.4119	7.97e-05	3.12			289
	290	23.0847	6.63e-06	11			290	29.7792	0.000319	2.29			290	27.4408	0.000153	4.79			290	29.073	0.000389	1.88			290	26.1036	3.16e-05	2.32			290	22.8056	5.88e-05	6.23			290	22.6956	2.07e-05	7.77			290	23.5564	8.68e-05	2.87			290
	290	23.1425	6.61e-06	11.1			290	29.8441	0.000326	2.24			290	27.3096	0.000152	4.82			290	29.2323	0.00039	1.88			290	26.2204	3.16e-05	2.31			290	22.7901	6.38e-05	5.74			290	22.6857	2.13e-05	7.58			290	23.7717	0.000106	2.35			290
	291	23.1966	6.55e-06	11.2			291	29.9166	0.000335	2.18			291	27.1941	0.000152	4.83			291	29.3688	0.000392	1.86			291	26.3209	3.11e-05	2.35			291	22.8632	8.21e-05	4.5			291	22.6948	2.46e-05	6.57			291	24.099	0.000132	1.89			291
	291	23.2462	6.53e-06	11.2			291	29.9831	0.000338	2.16			291	27.0861	0.000153	4.78			291	29.5129	0.000394	1.86			291	26.4005	3.01e-05	2.43			291	23.0811	0.000118	3.12			291	22.7502	3.12e-05	5.18			291	24.5344	0.000151	1.65			291
	292	23.2905	6.55e-06	11.2			292	30.0434	0.000342	2.14			292	26.9912	0.000157	4.66			292	29.6531	0.000395	1.85			292	26.4458	2.82e-05	2.59			292	23.4101	0.000146	2.51			292	22.8568	3.83e-05	4.22			292	24.9609	0.000157	1.58			292
	292	23.3319	6.55e-06	11.2			292	30.1019	0.000339	2.16			292	26.9123	0.000161	4.55			292	29.7886	0.000396	1.85			292	26.455	2.7e-05	2.71			292	23.7697	0.000156	2.35			292	23.0102	4.43e-05	3.63			292	25.3696	0.000162	1.54			292
	293	23.371	6.62e-06	11.1			293	30.1525	0.000329	2.22			293	26.8494	0.000168	4.36			293	29.9236	0.000397	1.84			293	26.4468	2.67e-05	2.74			293	24.1069	0.000158	2.32			293	23.1931	4.83e-05	3.33			293	25.7499	0.000164	1.52			293
	293	23.409	6.8e-06	10.8			293	30.1958	0.000322	2.27			293	26.7923	0.000173	4.22			293	30.0492	0.000402	1.82			293	26.4343	2.61e-05	2.8			293	24.4165	0.000159	2.3			293	23.3821	5.08e-05	3.17			293	26.0866	0.000164	1.51			293
	294	23.4488	7.12e-06	10.3			294	30.2145	0.000303	2.42			294	26.7358	0.000176	4.17			294	30.1731	0.000408	1.79			294	26.4216	2.58e-05	2.84			294	24.7257	0.000166	2.2			294	23.5716	5.28e-05	3.05			294	26.3797	0.000163	1.53			294
	294	23.4918	7.48e-06	9.78			294	30.1921	0.000271	2.7			294	26.6828	0.000176	4.14			294	30.2955	0.000413	1.77			294	26.4231	2.62e-05	2.79			294	25.0391	0.000173	2.12			294	23.7583	5.49e-05	2.93			294	26.6413	0.000158	1.57			294
	295	23.5364	7.82e-06	9.36			295	30.14	0.000258	2.84			295	26.6306	0.000174	4.21			295	30.404	0.00042	1.74			295	26.4394	2.62e-05	2.8			295	25.3323	0.000172	2.13			295	23.9398	5.52e-05	2.91			295	26.8746	0.000152	1.64			295
	295	23.5812	8.09e-06	9.04			295	30.0846	0.000265	2.76			295	26.5768	0.00017	4.3			295	30.4953	0.000426	1.72			295	26.4165	2.33e-05	3.14			295	25.5556	0.00016	2.28			295	24.0874	5.18e-05	3.11			295	27.0661	0.000143	1.74			295
	296	23.6268	8.31e-06	8.81			296	30.0377	0.00027	2.71			296	26.5276	0.00017	4.29			296	30.5663	0.000428	1.71			296	26.3074	1.9e-05	3.87			296	25.6939	0.000148	2.47			296	24.1787	4.68e-05	3.44			296	27.2011	0.000134	1.85			296
	296	23.6723	8.47e-06	8.64			296	30.0055	0.000281	2.61			296	26.4879	0.000172	4.25			296	30.6228	0.000425	1.72			296	26.1026	1.43e-05	5.15			296	25.7409	0.000128	2.86			296	24.2275	4.52e-05	3.56			296	27.288	0.000127	1.95			296
	297	23.7167	8.58e-06	8.52			297	30.0262	0.000318	2.31			297	26.4576	0.000174	4.2			297	30.6671	0.000422	1.73			297	25.8205	1.08e-05	6.82			297	25.6714	0.000102	3.63			297	24.2827	4.9e-05	3.29			297	27.3345	0.00012	2.08			297
	297	23.7609	8.7e-06	8.41			297	30.1008	0.000339	2.16			297	26.4304	0.000175	4.18			297	30.7022	0.000424	1.73			297	25.5126	9.47e-06	7.73			297	25.4737	7.04e-05	5.26			297	24.3716	5.4e-05	2.98			297	27.3398	0.000113	2.21			297
	298	23.806	8.86e-06	8.26			298	30.1366	0.000308	2.38			298	26.4073	0.000176	4.15			298	30.734	0.000427	1.71			298	25.2124	9.11e-06	8.03			298	25.1975	5.73e-05	6.38			298	24.5005	6.02e-05	2.68			298	27.3221	0.00011	2.26			298
	298	23.8553	9.12e-06	8.02			298	30.1053	0.00028	2.61			298	26.3856	0.000176	4.16			298	30.7793	0.000439	1.66			298	24.9397	8.7e-06	8.41			298	24.9402	6.03e-05	6.07			298	24.6649	6.53e-05	2.47			298	27.2955	0.000108	2.31			298
	299	23.9107	9.51e-06	7.69			299	30.0418	0.000263	2.78			299	26.3674	0.000178	4.1			299	30.8693	0.000469	1.56			299	24.6944	8.11e-06	9.02			299	24.7479	6.68e-05	5.48			299	24.841	6.86e-05	2.35			299	27.2618	0.000107	2.33			299
	299	23.9733	9.97e-06	7.34			299	29.9468	0.000232	3.16			299	26.3606	0.000185	3.95			299	31.0556	0.000508	1.44			299	24.4762	8e-06	9.14			299	24.6059	7.34e-05	4.99			299	25.0281	7.15e-05	2.25			299	27.2309	0.000107	2.33			299
	300	24.0431	1.03e-05	7.07			300	29.8237	0.0002	3.67			300	26.3833	0.000197	3.72			300	31.3392	0.000522	1.4			300	24.2928	8.36e-06	8.75			300	24.4974	8.03e-05	4.56			300	25.1899	6.98e-05	2.31			300	27.1998	0.000105	2.36			300
	300	24.1143	1.05e-05	6.96			300	29.6841	0.000181	4.03			300	26.4477	0.000205	3.57			300	31.5879	0.000506	1.45			300	24.1509	9.27e-06	7.9			300	24.4168	8.68e-05	4.22			300	25.2591	6.08e-05	2.66			300	27.1678	0.000104	2.38			300
	301	24.1841	1.04e-05	7.03			301	29.5405	0.000178	4.12			301	26.5439	0.000204	3.58			301	31.7402	0.00049	1.49			301	24.0479	1.05e-05	6.99			301	24.3726	9.33e-05	3.92			301	25.1861	4.58e-05	3.55			301	27.1343	0.000104	2.4			301
	301	24.2458	9.99e-06	7.33			301	29.4172	0.000188	3.9			301	26.657	0.000205	3.57			301	31.8756	0.000495	1.48			301	23.9827	1.14e-05	6.41			301	24.3811	0.000102	3.6			301	25.0089	3.38e-05	4.78			301	27.1036	0.000104	2.4			301
	302	24.2891	9.46e-06	7.74			302	29.3201	0.000214	3.42			302	26.8041	0.000217	3.36			302	32.0713	0.00051	1.43			302	23.9374	1.21e-05	6.07			302	24.4377	0.00011	3.34			302	24.7921	2.89e-05	5.58			302	27.0771	0.000105	2.36			302
	302	24.3161	8.88e-06	8.24			302	29.2855	0.000265	2.77			302	26.9759	0.000233	3.15			302	32.3054	0.000516	1.42			302	23.9041	1.24e-05	5.91			302	24.5203	0.000115	3.19			302	24.576	2.74e-05	5.88			302	27.0618	0.000109	2.28			302
	303	24.3289	8.25e-06	8.87			303	29.3596	0.000336	2.19			303	27.1589	0.000244	3			303	32.5282	0.000521	1.4			303	23.8852	1.31e-05	5.57			303	24.6319	0.000125	2.92			303	24.3908	2.75e-05	5.85			303	27.0709	0.000116	2.15			303
	303	24.3266	7.53e-06	9.72			303	29.5812	0.000407	1.8			303	27.323	0.000248	2.95			303	32.7195	0.000529	1.38			303	23.8924	1.48e-05	4.96			303	24.8067	0.000141	2.6			303	24.2393	2.88e-05	5.59			303	27.1077	0.000123	2.02			303
	304	24.3096	6.77e-06	10.8			304	29.9293	0.000441	1.66			304	27.4748	0.00025	2.93			304	32.8949	0.000534	1.37			304	23.9397	1.73e-05	4.23			304	24.9986	0.000145	2.52			304	24.135	3.19e-05	5.05			304	27.1691	0.000129	1.94			304
	304	24.2784	5.96e-06	12.3			304	30.289	0.000438	1.67			304	27.6342	0.000254	2.88			304	33.0909	0.000543	1.35			304	24.0412	2.02e-05	3.63			304	25.1616	0.000148	2.47			304	24.0765	3.55e-05	4.54			304	27.2522	0.000131	1.89			304
	305	24.2325	5.11e-06	14.3			305	30.5301	0.000388	1.89			305	27.806	0.00026	2.81			305	33.3179	0.00056	1.31			305	24.1749	2.11e-05	3.47			305	25.3008	0.000154	2.38			305	24.0524	3.73e-05	4.31			305	27.3492	0.000133	1.88			305
	305	24.1726	4.27e-06	17.2			305	30.6183	0.000339	2.16			305	27.9588	0.000261	2.8			305	33.5743	0.000567	1.29			305	24.2857	1.99e-05	3.68			305	25.3959	0.000157	2.34			305	24.0265	3.55e-05	4.54			305	27.4401	0.000132	1.88			305
	306	24.1064	3.6e-06	20.4			306	30.6171	0.000314	2.33			306	28.0735	0.000259	2.83			306	33.7984	0.000565	1.3			306	24.3487	1.79e-05	4.08			306	25.435	0.000159	2.3			306	23.9776	3.26e-05	4.93			306	27.5257	0.000135	1.85			306
	306	24.0334	3.03e-06	24.2			306	30.5614	0.000288	2.54			306	28.189	0.00026	2.82			306	33.9816	0.000559	1.31			306	24.3667	1.62e-05	4.51			306	25.468	0.00016	2.29			306	23.9248	3.23e-05	4.98			306	27.6686	0.000161	1.59			306
	307	23.9572	2.56e-06	28.6			307	30.4759	0.000284	2.58			307	28.3084	0.000262	2.79			307	34.0314	0.000552	1.32			307	24.3545	1.53e-05	4.77			307	25.5176	0.000162	2.25			307	23.8951	3.53e-05	4.57			307	28.5766	0.000321	0.79			307
	307	23.8773	2.14e-06	30			307	30.4107	0.000298	2.45			307	28.433	0.000266	2.75			307	33.9304	0.000549	1.33			307	24.3323	1.52e-05	4.82			307	25.6083	0.00016	2.29			307	23.9208	4.32e-05	3.74			307	30.5305	0.00038	0.654			307
	308	23.7964	1.79e-06	30			308	30.3816	0.000313	2.34			308	28.5563	0.000268	2.73			308	33.8	0.000549	1.33			308	24.3177	1.6e-05	4.56			308	25.7167	0.000154	2.37			308	24.047	5.5e-05	2.94			308	32.3181	0.000334	0.748			308
	308	23.7188	1.51e-06	30			308	30.3997	0.000349	2.1			308	28.6562	0.000264	2.77			308	33.7307	0.000552	1.33			308	24.3176	1.71e-05	4.29			308	25.8371	0.000157	2.33			308	24.2703	6.41e-05	2.51			308	32.9744	0.000238	1.05			308
	309	23.6431	1.29e-06	30			309	30.4713	0.000372	1.97			309	28.7509	0.000259	2.83			309	33.7273	0.000553	1.32			309	24.3211	1.75e-05	4.18			309	25.9988	0.000171	2.14			309	24.5159	6.71e-05	2.4			309	32.9164	0.000197	1.26			309
	309	23.5714	1.12e-06	30			309	30.5604	0.000381	1.92			309	28.8458	0.000251	2.91			309	33.7692	0.000553	1.32			309	24.3127	1.71e-05	4.28			309	26.1748	0.000174	2.1			309	24.7485	6.76e-05	2.38			309	32.7372	0.000189	1.32			309
	310	23.5058	1.01e-06	30			310	30.6734	0.000389	1.88			310	28.9208	0.000242	3.02			310	33.8396	0.000559	1.31			310	24.276	1.58e-05	4.62			310	26.3271	0.00017	2.15			310	24.9691	6.7e-05	2.4			310	32.5403	0.000182	1.36			310
	310	23.4472	9.76e-07	30			310	30.7341	0.000352	2.08			310	28.975	0.000232	3.15			310	33.9285	0.000571	1.28			310	24.2053	1.41e-05	5.19			310	26.4631	0.000173	2.12			310	25.1566	6.54e-05	2.46			310	32.3909	0.000188	1.32			310
	311	23.3939	9.97e-07	30			311	30.7136	0.000312	2.34			311	29.0053	0.000227	3.23			311	34.0055	0.000581	1.26			311	24.1054	1.21e-05	6.06			311	26.6636	0.000198	1.85			311	25.3054	6.38e-05	2.52			311	32.3426	0.000198	1.25			311
	311	23.3456	1.05e-06	30			311	30.668	0.000316	2.32			311	29.0248	0.000227	3.23			311	34.0575	0.000582	1.26			311	23.9775	9.99e-06	7.35			311	26.9412	0.000214	1.71			311	25.4256	6.43e-05	2.5			311	32.294	0.000188	1.33			311
	312	23.3026	1.11e-06	30			312	30.6418	0.000312	2.35			312	29.0485	0.000227	3.23			312	34.0895	0.000582	1.26			312	23.8305	8.19e-06	8.96			312	27.1368	0.000214	1.71			312	25.5394	6.64e-05	2.42			312	32.0644	0.000138	1.85			312
	312	23.2648	1.17e-06	30			312	30.5837	0.000277	2.64			312	29.0702	0.000225	3.25			312	34.1104	0.000583	1.26			312	23.6757	6.62e-06	11.1			312	27.208	0.000201	1.82			312	25.6575	6.94e-05	2.32			312	31.4362	8.65e-05	2.89			312
	313	23.2315	1.21e-06	30			313	30.4918	0.000262	2.79			313	29.0819	0.000224	3.27			313	34.1452	0.000581	1.26			313	23.5243	4.82e-06	15.3			313	27.1384	0.000182	2.01			313	25.7798	7.25e-05	2.22			313	30.6948	7.42e-05	3.35			313
	313	23.2033	1.26e-06	30			313	30.3999	0.00025	2.93			313	29.0882	0.000222	3.29			313	34.2041	0.000582	1.26			313	23.3668	3.38e-06	21.8			313	27.0546	0.000193	1.9			313	25.9251	8.13e-05	1.99			313	30.0142	6.98e-05	3.56			313
	314	23.1784	1.32e-06	30			314	30.2973	0.000245	2.99			314	29.0924	0.000221	3.31			314	34.3022	0.000593	1.23			314	23.2055	2.81e-06	26			314	27.1781	0.000252	1.46			314	26.2191	0.000106	1.53			314	29.3843	6.83e-05	3.64			314
	314	23.1569	1.42e-06	30			314	30.2204	0.000268	2.73			314	29.0929	0.00022	3.32			314	34.5099	0.000631	1.16			314	23.0612	2.82e-06	26			314	27.5202	0.000292	1.25			314	26.6987	0.000122	1.32			314	28.8497	7.13e-05	3.49			314
	315	23.1398	1.54e-06	30			315	30.1806	0.000278	2.63			315	29.0942	0.000219	3.33			315	34.9015	0.000669	1.09			315	22.9437	2.92e-06	25.1			315	27.8876	0.000299	1.22			315	27.2442	0.000131	1.23			315	28.433	7.7e-05	3.23			315
	315	23.1278	1.77e-06	30			315	30.1406	0.00027	2.7			315	29.0968	0.000218	3.35			315	35.3593	0.000678	1.08			315	22.8489	3.26e-06	22.5			315	28.3204	0.000327	1.12			315	27.7998	0.000134	1.2			315	28.1096	8.19e-05	3.04			315
	316	23.1242	2.22e-06	30			316	30.1077	0.000281	2.6			316	29.0982	0.000217	3.37			316	35.7653	0.000677	1.08			316	22.7815	4.36e-06	17			316	28.8845	0.000348	1.05			316	28.2866	0.000128	1.25			316	27.8485	8.43e-05	2.95			316
	316	23.1324	2.84e-06	25.9			316	30.1157	0.000319	2.3			316	29.1011	0.000218	3.36			316	36.1211	0.000675	1.08			316	22.7563	6.43e-06	11.5			316	29.5428	0.000371	0.987			316	28.6437	0.000118	1.37			316	27.6326	8.57e-05	2.9			316
	317	23.1571	3.81e-06	19.4			317	30.2193	0.000381	1.93			317	29.108	0.000217	3.37			317	36.434	0.000671	1.09			317	22.7772	8.57e-06	8.57			317	30.3875	0.000401	0.912			317	28.8413	0.000106	1.51			317	27.4539	8.71e-05	2.86			317
	317	23.2057	5.12e-06	14.4			317	30.4425	0.000433	1.69			317	29.1198	0.00022	3.32			317	36.6693	0.000665	1.1			317	22.831	1.02e-05	7.16			317	31.4029	0.000447	0.819			317	28.9087	9.8e-05	1.64			317	27.3335	9.22e-05	2.7			317
	318	23.2761	6.4e-06	11.5			318	30.6699	0.000415	1.77			318	29.1422	0.000223	3.28			318	36.8216	0.000656	1.11			318	22.903	1.11e-05	6.59			318	32.5741	0.000468	0.782			318	28.914	9.25e-05	1.74			318	27.3044	0.000119	2.13			318
	318	23.3647	7.6e-06	9.64			318	30.7648	0.00035	2.1			318	29.1662	0.00022	3.32			318	36.9239	0.00065	1.13			318	22.9873	1.22e-05	6			318	33.4101	0.00038	0.973			318	28.8893	8.96e-05	1.8			318	27.5014	0.000185	1.36			318
	319	23.4706	8.67e-06	8.44			319	30.7588	0.000313	2.34			319	29.1932	0.000234	3.12			319	37.008	0.000645	1.13			319	23.0822	1.36e-05	5.38			319	33.4389	0.000258	1.42			319	28.8505	8.8e-05	1.83			319	28.0096	0.000234	1.06			319
	319	23.5938	9.53e-06	7.68			319	30.7316	0.000309	2.37			319	29.2438	0.000256	2.85			319	37.0915	0.000644	1.13			319	23.195	1.58e-05	4.63			319	33.0946	0.000246	1.49			319	28.8046	8.74e-05	1.84			319	28.7003	0.000248	1			319
	320	23.7276	1.01e-05	7.24			320	30.6806	0.000289	2.54			320	29.3087	0.000254	2.88			320	37.1633	0.000647	1.13			320	23.3321	1.85e-05	3.96			320	32.953	0.000295	1.24			320	28.7593	8.69e-05	1.85			320	29.3772	0.00024	1.04			320
	320	23.8614	1.06e-05	6.93			320	30.5898	0.000273	2.68			320	29.365	0.000256	2.86			320	37.2092	0.000647	1.13			320	23.4796	2.05e-05	3.57			320	32.9842	0.000304	1.2			320	28.7184	8.64e-05	1.86			320	29.8381	0.00021	1.19			320
	321	24.0053	1.12e-05	6.52			321	30.5306	0.000303	2.42			321	29.4233	0.000272	2.69			321	37.2351	0.00064	1.14			321	23.6318	2.17e-05	3.37			321	32.9737	0.000297	1.23			321	28.686	8.62e-05	1.87			321	30.0058	0.000157	1.6			321
	321	24.1656	1.21e-05	6.04			321	30.5002	0.000295	2.48			321	29.4897	0.000275	2.66			321	37.2366	0.000623	1.17			321	23.7823	2.23e-05	3.28			321	33.0054	0.000323	1.13			321	28.6649	8.67e-05	1.86			321	29.8394	0.000115	2.18			321
	322	24.3374	1.29e-05	5.68			322	30.433	0.000276	2.65			322	29.5566	0.000285	2.56			322	37.2088	0.000608	1.2			322	23.9239	2.25e-05	3.26			322	33.1679	0.000349	1.05			322	28.6784	9.42e-05	1.71			322	29.4964	9.71e-05	2.56			322
	322	24.5057	1.32e-05	5.55			322	30.3549	0.000262	2.79			322	29.6311	0.000293	2.5			322	37.1596	0.000605	1.21			322	24.0639	2.21e-05	3.32			322	33.3038	0.000328	1.12			322	28.8305	0.000115	1.4			322	29.1228	9.62e-05	2.59			322
	323	24.6608	1.33e-05	5.51			323	30.2315	0.000218	3.37			323	29.6975	0.000301	2.43			323	37.1111	0.000606	1.21			323	24.194	2.13e-05	3.44			323	33.2925	0.000303	1.21			323	29.1391	0.000127	1.26			323	28.8203	0.000104	2.39			323
	323	24.7954	1.34e-05	5.47			323	30.0867	0.000201	3.65			323	29.7626	0.000314	2.33			323	37.1028	0.00061	1.2			323	24.3013	2.03e-05	3.61			323	33.1649	0.000273	1.34			323	29.4199	0.00012	1.34			323	28.6179	0.000112	2.22			323
	324	24.9122	1.35e-05	5.43			324	29.9393	0.000196	3.73			324	29.8168	0.000301	2.43			324	37.1398	0.000621	1.18			324	24.3855	1.92e-05	3.8			324	32.7658	0.000206	1.8			324	29.5887	0.000107	1.51			324	28.4773	0.000118	2.12			324
	324	25.0181	1.36e-05	5.38			324	29.77	0.000193	3.79			324	29.833	0.000287	2.55			324	37.187	0.000626	1.17			324	24.442	1.85e-05	3.96			324	32.0397	0.00015	2.44			324	29.6275	9.41e-05	1.71			324	28.3798	0.000121	2.06			324
	325	25.1076	1.37e-05	5.33			325	29.6034	0.000199	3.67			325	29.8157	0.000274	2.67			325	37.2161	0.000625	1.17			325	24.4698	1.76e-05	4.16			325	31.2526	0.000138	2.65			325	29.5617	8.38e-05	1.92			325	28.3157	0.000125	1.99			325
	325	25.1862	1.39e-05	5.27			325	29.4471	0.000203	3.6			325	29.7791	0.000277	2.64			325	37.2061	0.000623	1.18			325	24.47	1.67e-05	4.39			325	30.5591	0.00014	2.62			325	29.4518	8.04e-05	2			325	28.2869	0.000129	1.92			325
	326	25.2584	1.41e-05	5.19			326	29.3097	0.000209	3.49			326	29.7565	0.000306	2.39			326	37.1373	0.000616	1.19			326	24.4455	1.53e-05	4.8			326	29.949	0.000136	2.7			326	29.3558	8.11e-05	1.98			326	28.2809	0.000132	1.89			326
	326	25.3262	1.44e-05	5.08			326	29.2023	0.000219	3.34			326	29.7519	0.00031	2.36			326	37.0422	0.000625	1.17			326	24.3965	1.35e-05	5.43			326	29.3809	0.000127	2.88			326	29.2835	8.47e-05	1.9			326	28.2852	0.000134	1.85			326
	327	25.3978	1.5e-05	4.88			327	29.0899	0.000202	3.62			327	29.7223	0.000281	2.6			327	36.9615	0.000635	1.15			327	24.3252	1.18e-05	6.2			327	28.8547	0.000123	2.98			327	29.2487	9.16e-05	1.76			327	28.3109	0.00014	1.78			327
	327	25.4841	1.61e-05	4.54			327	28.9643	0.000197	3.71			327	29.6858	0.000296	2.48			327	36.8539	0.000628	1.17			327	24.2382	1.03e-05	7.14			327	28.415	0.000125	2.94			327	29.2826	0.000107	1.5			327	28.3549	0.000145	1.72			327
	328	25.5968	1.76e-05	4.16			328	28.8812	0.000217	3.38			328	29.6797	0.000323	2.27			328	36.7359	0.000624	1.17			328	24.1358	8.91e-06	8.22			328	28.0334	0.000125	2.93			328	29.4774	0.000127	1.26			328	28.4092	0.000147	1.69			328
	328	25.748	1.89e-05	3.86			328	28.8166	0.000213	3.43			328	29.6954	0.000324	2.26			328	36.6353	0.00062	1.18			328	24.0241	7.87e-06	9.3			328	27.7076	0.000128	2.85			328	29.818	0.000135	1.19			328	28.4749	0.00015	1.66			328
	329	25.9166	1.95e-05	3.75			329	28.7883	0.000258	2.87			329	29.7358	0.000331	2.21			329	36.5652	0.000617	1.19			329	23.9105	6.91e-06	10.6			329	27.4595	0.000137	2.68			329	30.1833	0.000136	1.18			329	28.5559	0.000154	1.62			329
	329	26.069	1.96e-05	3.73			329	28.9328	0.000398	1.86			329	29.825	0.000352	2.08			329	36.5288	0.000622	1.18			329	23.7943	6.02e-06	12.2			329	27.2625	0.000143	2.56			329	30.4995	0.000134	1.2			329	28.6498	0.000156	1.59			329
	330	26.2039	1.95e-05	3.74			330	29.3646	0.000509	1.44			330	29.9526	0.000364	2.01			330	36.5449	0.000652	1.12			330	23.6767	5.3e-06	13.8			330	27.1069	0.000148	2.46			330	30.7523	0.000133	1.21			330	28.7479	0.000158	1.58			330
	330	26.3282	1.94e-05	3.77			330	29.9568	0.000538	1.36			330	30.1061	0.000367	1.99			330	36.669	0.0007	1.05			330	23.5606	4.73e-06	15.5			330	26.9957	0.000164	2.24			330	31.022	0.000144	1.12			330	28.842	0.000157	1.58			330
	331	26.4452	1.93e-05	3.79			331	30.5357	0.000518	1.41			331	30.2817	0.000361	2.03			331	36.8892	0.00073	1			331	23.4512	4.38e-06	16.7			331	26.9742	0.000205	1.8			331	31.3396	0.000155	1.04			331	28.9147	0.000155	1.61			331
	331	26.5539	1.92e-05	3.81			331	30.93	0.000443	1.66			331	30.4453	0.000343	2.13			331	37.1443	0.000743	0.985			331	23.346	4.27e-06	17.1			331	27.1117	0.000239	1.53			331	31.6956	0.000158	1.02			331	28.9715	0.000154	1.62			331
	332	26.6498	1.89e-05	3.87			332	31.0898	0.000372	1.97			332	30.5937	0.000333	2.2			332	37.391	0.000746	0.98			332	23.2549	4.63e-06	15.8			332	27.258	0.000237	1.55			332	31.955	0.000144	1.12			332	29.0206	0.000154	1.61			332
	332	26.7267	1.85e-05	3.95			332	31.1549	0.000354	2.07			332	30.7387	0.000325	2.25			332	37.6138	0.000747	0.979			332	23.1934	6.34e-06	11.7			332	27.3496	0.000229	1.6			332	31.9497	0.000119	1.35			332	29.0752	0.000159	1.56			332
	333	26.7849	1.8e-05	4.05			333	31.1602	0.000304	2.42			333	30.851	0.000314	2.33			333	37.8185	0.000745	0.982			333	23.1813	9.54e-06	7.75			333	27.4575	0.000234	1.56			333	31.6633	9.83e-05	1.64			333	29.1558	0.000167	1.49			333
	333	26.8262	1.77e-05	4.14			333	31.0488	0.000253	2.89			333	30.9346	0.000303	2.41			333	37.9822	0.000739	0.99			333	23.2293	1.29e-05	5.71			333	27.6139	0.000264	1.39			333	31.2716	9.16e-05	1.76			333	29.2708	0.000173	1.44			333
	334	26.8567	1.75e-05	4.19			334	30.9445	0.000285	2.58			334	31.012	0.000305	2.4			334	38.0736	0.000728	1			334	23.3236	1.53e-05	4.78			334	27.8704	0.00031	1.18			334	30.8968	9.04e-05	1.78			334	29.3887	0.000174	1.43			334
	334	26.8856	1.75e-05	4.19			334	30.9651	0.000333	2.19			334	31.0891	0.000318	2.3			334	38.1005	0.000719	1.02			334	23.4459	1.71e-05	4.28			334	28.3085	0.000384	0.96			334	30.5952	9.55e-05	1.69			334	29.5062	0.000174	1.43			334
	335	26.9182	1.77e-05	4.14			335	31.0087	0.000327	2.23			335	31.1493	0.000316	2.32			335	38.1039	0.000722	1.01			335	23.5885	1.88e-05	3.89			335	29.2159	0.000524	0.702			335	30.3971	0.000103	1.56			335	29.6258	0.000174	1.43			335
	335	26.9579	1.8e-05	4.07			335	31.0348	0.000337	2.17			335	31.2001	0.00032	2.29			335	38.1105	0.000729	1			335	23.754	2.16e-05	3.4			335	30.5809	0.000616	0.594			335	30.3054	0.000109	1.47			335	29.7203	0.000171	1.45			335
	336	27.0039	1.82e-05	4.01			336	31.1322	0.000394	1.86			336	31.2581	0.000343	2.13			336	38.1129	0.000729	1			336	23.9631	2.56e-05	2.87			336	31.6889	0.000495	0.751			336	30.2918	0.000114	1.42			336	29.7805	0.000166	1.49			336
	336	27.0572	1.87e-05	3.91			336	31.358	0.000455	1.61			336	31.3024	0.00035	2.09			336	38.1315	0.000742	0.986			336	24.2229	3.03e-05	2.42			336	31.9049	0.00032	1.16			336	30.3217	0.000116	1.39			336	29.8094	0.000162	1.53			336
	337	27.1211	1.95e-05	3.76			337	31.6163	0.000455	1.61			337	31.3408	0.000349	2.1			337	38.1893	0.000762	0.96			337	24.55	3.52e-05	2.08			337	31.7489	0.000257	1.42			337	30.3708	0.000118	1.37			337	29.8258	0.000161	1.54			337
	337	27.1993	2.03e-05	3.61			337	31.8376	0.000441	1.66			337	31.3767	0.000355	2.06			337	38.301	0.000784	0.933			337	24.9346	3.83e-05	1.91			337	31.4774	0.000221	1.66			337	30.4344	0.00012	1.34			337	29.8381	0.00016	1.55			337
	338	27.2843	2.07e-05	3.53			338	32.0615	0.000448	1.63			338	31.4027	0.000363	2.02			338	38.4508	0.000796	0.918			338	25.3299	3.87e-05	1.89			338	31.1376	0.0002	1.83			338	30.5137	0.000124	1.3			338	29.8404	0.000158	1.58			338
	338	27.3646	2.1e-05	3.49			338	32.2455	0.000422	1.73			338	31.4159	0.000366	2			338	38.588	0.000801	0.913			338	25.6731	3.73e-05	1.96			338	30.8968	0.000202	1.81			338	30.6257	0.000132	1.22			338	29.8262	0.000154	1.61			338
	339	27.4425	2.1e-05	3.48			339	32.3571	0.000397	1.84			339	31.4322	0.00037	1.98			339	38.6977	0.000807	0.907			339	25.9507	3.6e-05	2.03			339	30.7108	0.000199	1.84			339	30.769	0.000139	1.16			339	29.7961	0.000152	1.63			339
	339	27.5181	2.07e-05	3.53			339	32.4564	0.000395	1.85			339	31.45	0.000377	1.94			339	38.791	0.000814	0.899			339	26.1842	3.56e-05	2.05			339	30.6126	0.000246	1.5			339	30.9129	0.000146	1.1			339	29.7656	0.000154	1.61			339
	340	27.5847	1.98e-05	3.69			340	32.5613	0.000399	1.83			340	31.4671	0.000385	1.9			340	38.9125	0.000823	0.889			340	26.386	3.6e-05	2.03			340	30.8384	0.000318	1.15			340	31.0439	0.000147	1.09			340	29.7501	0.000158	1.57			340
	340	27.6238	1.92e-05	3.81			340	32.6897	0.000422	1.73			340	31.491	0.000398	1.84			340	39.0938	0.000829	0.882			340	26.5758	3.67e-05	1.99			340	31.157	0.000278	1.33			340	31.136	0.000145	1.11			340	29.7491	0.000162	1.53			340
	341	27.6471	1.99e-05	3.67			341	32.8567	0.00045	1.63			341	31.5218	0.000418	1.75			341	39.2839	0.000826	0.885			341	26.756	3.76e-05	1.95			341	31.0794	0.0002	1.83			341	31.1551	0.000142	1.14			341	29.7567	0.000164	1.51			341
	341	27.6992	2.13e-05	3.43			341	33.0477	0.000456	1.6			341	31.5556	0.000434	1.69			341	39.4186	0.000819	0.893			341	26.9325	3.84e-05	1.91			341	30.7139	0.000165	2.21			341	31.1165	0.000138	1.17			341	29.7565	0.000162	1.53			341
	342	27.7862	2.23e-05	3.27			342	33.2227	0.000443	1.65			342	31.5977	0.000447	1.64			342	39.4708	0.000816	0.897			342	27.1002	3.91e-05	1.87			342	30.2982	0.000158	2.31			342	31.0677	0.000133	1.21			342	29.7469	0.000161	1.54			342
	342	27.8895	2.31e-05	3.16			342	33.3894	0.000462	1.58			342	31.6503	0.000456	1.61			342	39.4711	0.000808	0.906			342	27.2628	3.99e-05	1.83			342	29.8997	0.000159	2.3			342	30.9944	0.000124	1.3			342	29.7347	0.000162	1.53			342
	343	28.0092	2.35e-05	3.11			343	33.6157	0.000506	1.44			343	31.7029	0.000452	1.62			343	39.4503	0.000794	0.922			343	27.424	4.08e-05	1.79			343	29.5286	0.00018	2.04			343	30.8061	0.000102	1.59			343	29.7258	0.000168	1.48			343
	343	28.1282	2.36e-05	3.1			343	33.8553	0.0005	1.47			343	31.7367	0.000451	1.62			343	39.4307	0.000787	0.93			343	27.5793	4.14e-05	1.77			343	29.3548	0.000261	1.42			343	30.4726	8.14e-05	1.98			343	29.7401	0.000184	1.35			343
	344	28.2325	2.37e-05	3.09			344	34.011	0.000461	1.59			344	31.7661	0.000453	1.61			344	39.4151	0.000787	0.93			344	27.7288	4.16e-05	1.76			344	29.6464	0.000354	1.04			344	30.1351	7.94e-05	2.03			344	29.8286	0.000204	1.22			344
	344	28.3213	2.36e-05	3.1			344	34.1048	0.000445	1.64			344	31.808	0.000457	1.6			344	39.3986	0.000792	0.924			344	27.8652	4.12e-05	1.77			344	30.3268	0.000394	0.928			344	29.9573	9.04e-05	1.78			344	30.0314	0.000219	1.14			344
	345	28.397	2.37e-05	3.09			345	34.1392	0.000404	1.82			345	31.8659	0.000468	1.56			345	39.3891	0.000793	0.922			345	27.9757	4.05e-05	1.81			345	30.9178	0.000353	1.04			345	29.912	9.64e-05	1.67			345	30.3035	0.000226	1.1			345
	345	28.465	2.37e-05	3.08			345	34.0722	0.000356	2.06			345	31.9471	0.000479	1.53			345	39.3529	0.000782	0.935			345	28.0605	3.96e-05	1.85			345	30.9853	0.000256	1.44			345	29.8797	9.42e-05	1.71			345	30.601	0.000228	1.09			345
	346	28.5241	2.37e-05	3.08			346	33.9793	0.000369	1.99			346	32.0507	0.00049	1.49			346	39.2616	0.000766	0.955			346	28.1265	3.89e-05	1.88			346	30.7786	0.000228	1.61			346	29.8099	8.96e-05	1.8			346	30.8878	0.000227	1.09			346
	346	28.5733	2.36e-05	3.11			346	33.9286	0.000383	1.91			346	32.1638	0.000501	1.46			346	39.1356	0.000761	0.962			346	28.1769	3.85e-05	1.9			346	30.6145	0.000252	1.46			346	29.7383	9.44e-05	1.71			346	31.1055	0.000221	1.13			346
	347	28.6075	2.3e-05	3.18			347	33.9086	0.000396	1.85			347	32.2875	0.000514	1.42			347	38.9973	0.000768	0.952			347	28.2179	3.82e-05	1.92			347	30.7575	0.000327	1.12			347	29.9215	0.000146	1.12			347	31.2415	0.00021	1.19			347
	347	28.6201	2.22e-05	3.29			347	33.9595	0.000435	1.68			347	32.444	0.000537	1.36			347	38.8826	0.000779	0.939			347	28.2458	3.73e-05	1.96			347	31.2001	0.00037	0.989			347	30.5723	0.000184	0.877			347	31.3128	0.000202	1.23			347
	348	28.6114	2.13e-05	3.43			348	34.011	0.000407	1.8			348	32.6236	0.000564	1.3			348	38.8296	0.000809	0.905			348	28.2513	3.56e-05	2.05			348	31.631	0.000346	1.06			348	31.2411	0.000182	0.883			348	31.3564	0.000199	1.25			348
	348	28.5823	2.03e-05	3.6			348	33.9477	0.000331	2.22			348	32.8411	0.000595	1.23			348	38.8494	0.000829	0.882			348	28.2219	3.29e-05	2.22			348	31.4672	0.000234	1.58			348	31.7943	0.000175	0.921			348	31.3913	0.000198	1.26			348
	349	28.5367	1.94e-05	3.77			349	33.8094	0.00031	2.36			349	33.0825	0.000618	1.18			349	38.8861	0.000827	0.885			349	28.1426	2.94e-05	2.49			349	30.9816	0.000201	1.82			349	32.181	0.000166	0.97			349	31.4271	0.0002	1.24			349
	349	28.4799	1.85e-05	3.95			349	33.7489	0.000376	1.96			349	33.2924	0.000627	1.17			349	38.887	0.000812	0.901			349	28.0192	2.65e-05	2.76			349	30.6735	0.000219	1.68			349	32.4243	0.000164	0.98			349	31.4669	0.000203	1.22			349
	350	28.4084	1.74e-05	4.21			350	33.911	0.000539	1.37			350	33.4303	0.000606	1.21			350	38.8085	0.000795	0.92			350	27.8633	2.46e-05	2.98			350	30.6858	0.000278	1.32			350	32.6408	0.000169	0.952			350	31.5079	0.000205	1.21			350
	350	28.3199	1.59e-05	4.61			350	34.3976	0.000694	1.06			350	33.4394	0.000548	1.34			350	38.6831	0.000773	0.947			350	27.6903	2.33e-05	3.14			350	30.9835	0.000321	1.14			350	32.8757	0.000174	0.925			350	31.5543	0.00021	1.19			350
	351	28.2094	1.41e-05	5.18			351	35.1044	0.000768	0.953			351	33.3357	0.000489	1.5			351	38.567	0.000775	0.943			351	27.5126	2.23e-05	3.29			351	31.3994	0.000368	0.998			351	33.1299	0.000177	0.908			351	31.6344	0.000219	1.14			351
	351	28.0751	1.24e-05	5.89			351	35.8808	0.000785	0.932			351	33.1915	0.000462	1.58			351	38.5801	0.000829	0.883			351	27.3316	2.09e-05	3.51			351	31.9622	0.000406	0.901			351	33.3937	0.000177	0.911			351	31.78	0.00023	1.08			351
	352	27.9133	1.09e-05	6.7			352	36.5595	0.000762	0.96			352	33.0411	0.000436	1.68			352	38.9533	0.000906	0.808			352	27.1396	1.93e-05	3.79			352	32.504	0.000396	0.923			352	33.6519	0.000173	0.932			352	32.0176	0.00024	1.04			352
	352	27.7267	9.57e-06	7.66			352	37.0831	0.000724	1.01			352	32.9321	0.000418	1.75			352	39.6463	0.000938	0.78			352	26.9427	1.78e-05	4.11			352	32.9433	0.000381	0.961			352	33.8498	0.000169	0.955			352	32.301	0.000246	1.01			352
	353	27.522	8.35e-06	8.77			353	37.4789	0.000718	1.02			353	32.905	0.000417	1.76			353	40.3493	0.000947	0.773			353	26.7457	1.64e-05	4.46			353	33.2951	0.000371	0.986			353	33.9917	0.000168	0.959			353	32.6052	0.00025	0.995			353
	353	27.3055	7.28e-06	10.1			353	37.8302	0.000736	0.993			353	32.9811	0.000428	1.71			353	41.0354	0.000958	0.763			353	26.5448	1.53e-05	4.79			353	33.5687	0.000359	1.02			353	34.1062	0.000169	0.953			353	32.886	0.000251	0.99			353
	354	27.0805	5.85e-06	12.6			354	38.1398	0.000715	1.02			354	33.2063	0.000468	1.56			354	41.688	0.000967	0.756			354	26.3371	1.44e-05	5.09			354	33.6731	0.00033	1.11			354	34.2097	0.000169	0.952			354	33.1549	0.000254	0.98			354
	354	26.8521	4.6e-06	16			354	38.3446	0.000678	1.08			354	33.581	0.000547	1.34			354	42.2184	0.000961	0.761			354	26.1267	1.36e-05	5.38			354	33.4764	0.000295	1.24			354	34.2954	0.000164	0.979			354	33.4267	0.000256	0.971			354
	355	26.6287	3.96e-06	18.5			355	38.5065	0.000679	1.08			355	34.0755	0.000619	1.18			355	42.6306	0.000953	0.767			355	25.9208	1.29e-05	5.67			355	33.1691	0.000275	1.33			355	34.2895	0.000144	1.12			355	33.6956	0.000258	0.962			355
	355	26.4249	3.76e-06	19.5			355	38.7035	0.000712	1.03			355	34.6013	0.000659	1.11			355	42.9398	0.000942	0.776			355	25.7274	1.22e-05	5.98			355	32.9483	0.000267	1.37			355	34.0471	0.000115	1.41			355	33.9437	0.00026	0.958			355
	356	26.2479	3.74e-06	19.5			356	38.9541	0.000755	0.969			356	35.0765	0.00068	1.07			356	43.0942	0.000924	0.792			356	25.5383	1.16e-05	6.31			356	32.8048	0.000279	1.31			356	33.5807	0.0001	1.6			356	34.1659	0.00026	0.955			356
	356	26.084	3.8e-06	19.2			356	39.2606	0.000808	0.906			356	35.4881	0.000693	1.06			356	43.1033	0.000901	0.812			356	25.3567	1.12e-05	6.53			356	32.8018	0.0003	1.22			356	33.1047	9.56e-05	1.68			356	34.361	0.000261	0.952			356
	357	25.934	3.8e-06	19.3			357	39.6009	0.000845	0.866			357	35.8394	0.000702	1.04			357	43.1077	0.000912	0.802			357	25.1882	1.11e-05	6.6			357	32.8489	0.0003	1.22			357	32.6868	9.2e-05	1.75			357	34.5295	0.000262	0.95			357
	357	25.7995	3.78e-06	19.3			357	39.9177	0.000849	0.862			357	36.1373	0.0007	1.04			357	43.1928	0.000926	0.79			357	25.0375	1.1e-05	6.62			357	32.7866	0.000276	1.33			357	32.3128	8.85e-05	1.82			357	34.6678	0.000262	0.949			357
	358	25.6753	3.68e-06	19.9			358	40.1674	0.000828	0.884			358	36.3872	0.000692	1.06			358	43.2514	0.000924	0.792			358	24.9052	1.09e-05	6.7			358	32.5353	0.000253	1.45			358	31.9681	8.46e-05	1.9			358	34.7775	0.000262	0.948			358
	358	25.561	3.24e-06	22.6			358	40.3255	0.000801	0.913			358	36.588	0.000682	1.07			358	43.2178	0.00091	0.804			358	24.7894	1.07e-05	6.84			358	32.1901	0.000242	1.51			358	31.6263	7.95e-05	2.03			358	34.852	0.000261	0.952			358
	359	25.4481	2.77e-06	26.4			359	40.416	0.000786	0.93			359	36.7472	0.000651	1.12			359	43.0873	0.000879	0.832			359	24.6793	1.04e-05	7.04			359	31.915	0.000266	1.38			359	31.2519	7.36e-05	2.19			359	34.8513	0.000256	0.971			359
	359	25.3305	2.3e-06	29.9			359	40.4922	0.0008	0.914			359	36.8236	0.000605	1.21			359	42.9112	0.000869	0.842			359	24.5719	1.01e-05	7.27			359	31.923	0.000325	1.13			359	30.8619	7.14e-05	2.25			359	34.7498	0.000248	1			359
	360	25.2159	1.86e-06	30			360	40.5724	0.000789	0.928			360	36.8118	0.000581	1.26			360	42.8355	0.000886	0.826			360	24.4732	9.64e-06	7.59			360	32.2449	0.000381	0.962			360	30.5533	7.76e-05	2.08			360	34.6085	0.000243	1.02			360
	360	25.1093	1.5e-06	30			360	40.5569	0.000728	1.01			360	36.7631	0.000561	1.3			360	42.993	0.000948	0.772			360	24.3713	8.94e-06	8.19			360	32.7399	0.000396	0.924			360	30.3713	9.26e-05	1.74			360	34.4946	0.000243	1.02			360
	361	25.0087	1.25e-06	30			361	40.3806	0.000644	1.14			361	36.6889	0.000533	1.37			361	43.4374	0.000989	0.74			361	24.2674	8.37e-06	8.74			361	33.1846	0.000405	0.903			361	30.3366	0.000109	1.48			361	34.4535	0.000255	0.974			361
	361	24.9148	1.08e-06	30			361	40.0216	0.000544	1.35			361	36.5962	0.000511	1.43			361	43.8442	0.00099	0.739			361	24.1721	8.1e-06	9.03			361	33.6992	0.000456	0.803			361	30.4124	0.00012	1.34			361	34.5547	0.000275	0.904			361
	362	24.8263	9.38e-07	30			362	39.5208	0.000459	1.6			362	36.504	0.000508	1.44			362	44.1621	0.00099	0.739			362	24.0996	1.02e-05	7.31			362	34.3012	0.00046	0.795			362	30.5602	0.00013	1.24			362	34.6875	0.000269	0.924			362
	362	24.7444	8.05e-07	30			362	38.9919	0.000408	1.79			362	36.4209	0.000505	1.45			362	44.4315	0.000995	0.735			362	24.1204	1.76e-05	4.29			362	34.7646	0.000447	0.818			362	30.7904	0.000142	1.13			362	34.6946	0.000246	1.01			362
	363	24.6714	7.1e-07	30			363	38.5308	0.000385	1.9			363	36.3338	0.000485	1.51			363	44.7155	0.001	0.73			363	24.3076	2.87e-05	2.58			363	35.3068	0.00053	0.693			363	31.0886	0.000152	1.06			363	34.5895	0.000234	1.06			363
	363	24.6054	6.85e-07	30			363	38.1453	0.00037	1.98			363	36.2434	0.000466	1.57			363	44.991	0.00101	0.725			363	24.6668	3.89e-05	1.89			363	36.2654	0.000615	0.595			363	31.411	0.000155	1.04			363	34.4655	0.00023	1.08			363
	364	24.5453	6.94e-07	30			364	37.8492	0.000383	1.91			364	36.1578	0.000459	1.59			364	45.2273	0.00101	0.723			364	25.1472	4.43e-05	1.65			364	37.2536	0.000567	0.646			364	31.6981	0.000151	1.07			364	34.3441	0.000226	1.1			364
	364	24.4919	7.38e-07	30			364	37.5826	0.000387	1.89			364	36.0721	0.000455	1.61			364	45.4482	0.00101	0.723			364	25.6297	4.42e-05	1.66			364	37.8017	0.000491	0.746			364	31.8978	0.000145	1.11			364	34.2304	0.000222	1.12			364
	365	24.4482	8.07e-07	30			365	37.2617	0.000363	2.02			365	35.9859	0.000445	1.65			365	45.6234	0.00101	0.723			365	26.0392	4.23e-05	1.73			365	37.8712	0.000398	0.923			365	32.0361	0.000143	1.13			365	34.1195	0.000219	1.13			365
	365	24.4135	9.06e-07	30			365	36.9043	0.00035	2.09			365	35.8996	0.000435	1.68			365	45.7289	0.00102	0.718			365	26.3867	4.36e-05	1.68			365	37.5104	0.000332	1.1			365	32.1445	0.000143	1.12			365	34.0144	0.000218	1.14			365
	366	24.3852	1.02e-06	30			366	36.4547	0.000324	2.26			366	35.8111	0.000429	1.71			366	45.8231	0.00103	0.711			366	26.7028	4.69e-05	1.56			366	36.9483	0.000291	1.26			366	32.2487	0.000146	1.11			366	33.9261	0.000219	1.14			366
	366	24.364	1.14e-06	30			366	35.9808	0.000308	2.38			366	35.7243	0.000422	1.73			366	45.9453	0.00103	0.707			366	26.9964	4.89e-05	1.49			366	36.3299	0.00029	1.27			366	32.3542	0.000147	1.09			366	33.8666	0.000222	1.12			366
	367	24.3502	1.29e-06	30			367	35.5679	0.000301	2.43			367	35.6486	0.000416	1.76			367	46.1161	0.00104	0.703			367	27.2655	4.93e-05	1.48			367	36.0929	0.000383	0.96			367	32.4507	0.000147	1.09			367	33.8346	0.000226	1.1			367
	367	24.343	1.46e-06	30			367	35.1781	0.000294	2.49			367	35.5761	0.000415	1.76			367	46.3565	0.00104	0.701			367	27.5154	4.83e-05	1.51			367	36.2312	0.000433	0.845			367	32.5241	0.000142	1.13			367	33.8205	0.000229	1.08			367
	368	24.3422	1.62e-06	30			368	34.8384	0.0003	2.44			368	35.5048	0.000413	1.77			368	46.6168	0.00105	0.699			368	27.7252	4.64e-05	1.58			368	36.3308	0.000406	0.901			368	32.5418	0.000133	1.21			368	33.8242	0.000234	1.06			368
	368	24.3466	1.72e-06	30			368	34.5768	0.000316	2.32			368	35.4442	0.000408	1.79			368	46.8411	0.00105	0.699			368	27.899	4.36e-05	1.68			368	36.229	0.000355	1.03			368	32.4882	0.000124	1.3			368	33.8457	0.000239	1.04			368
	369	24.3535	1.74e-06	30			369	34.3675	0.000319	2.3			369	35.386	0.000405	1.8			369	46.9775	0.00105	0.7			369	28.0192	3.97e-05	1.84			369	35.9688	0.000318	1.15			369	32.3799	0.000118	1.36			369	33.888	0.000246	1.01			369
	369	24.3608	1.69e-06	30			369	34.1907	0.000321	2.28			369	35.3217	0.000402	1.82			369	47.0405	0.00105	0.698			369	28.066	3.57e-05	2.05			369	35.6535	0.000318	1.15			369	32.2551	0.000118	1.36			369	33.9591	0.000255	0.977			369
	370	24.3667	1.62e-06	30			370	34.068	0.000334	2.19			370	35.2576	0.000392	1.87			370	47.0824	0.00105	0.698			370	28.0563	3.34e-05	2.19			370	35.4654	0.000336	1.09			370	32.1573	0.000122	1.32			370	34.0543	0.000261	0.952			370
	370	24.3705	1.53e-06	30			370	33.9874	0.000342	2.14			370	35.1932	0.000386	1.89			370	47.0791	0.00104	0.702			370	28.0282	3.32e-05	2.2			370	35.304	0.000302	1.22			370	32.0921	0.000121	1.33			370	34.1508	0.000265	0.937			370
	371	24.3727	1.44e-06	30			371	33.9585	0.000359	2.04			371	35.1314	0.000381	1.92			371	46.9547	0.00103	0.709			371	28.0099	3.43e-05	2.13			371	34.759	0.000206	1.81			371	31.9868	0.000113	1.43			371	34.2428	0.000268	0.927			371
	371	24.3728	1.36e-06	30			371	34.0419	0.000426	1.73			371	35.0804	0.000378	1.93			371	46.6914	0.00102	0.716			371	28.011	3.57e-05	2.05			371	33.9495	0.000161	2.28			371	31.8491	0.00011	1.46			371	34.335	0.000273	0.912			371
	372	24.3709	1.29e-06	30			372	34.3267	0.000527	1.39			372	35.0399	0.000377	1.94			372	46.4351	0.000959	0.764			372	28.0295	3.68e-05	1.99			372	33.2718	0.000179	2.06			372	31.724	0.00011	1.47			372	34.4361	0.000276	0.901			372
	372	24.3675	1.24e-06	30			372	34.822	0.000617	1.19			372	35.0087	0.000377	1.94			372	46.2183	0.000799	0.918			372	28.0517	3.64e-05	2.01			372	32.9311	0.000267	1.38			372	31.6094	0.000109	1.47			372	34.5515	0.000276	0.901			372
	373	24.3633	1.2e-06	30			373	35.4066	0.000608	1.21			373	34.9966	0.000381	1.92			373	45.9655	0.00073	1			373	28.0531	3.46e-05	2.11			373	33.0247	0.000367	1			373	31.5019	0.000109	1.47			373	34.6782	0.000276	0.901			373
	373	24.358	1.17e-06	30			373	35.8465	0.000558	1.31			373	34.9945	0.000381	1.92			373	45.6702	0.000682	1.07			373	28.0244	3.27e-05	2.24			373	33.6425	0.000477	0.769			373	31.4133	0.00011	1.46			373	34.8389	0.000283	0.88			373
	374	24.3521	1.16e-06	30			374	36.2024	0.000585	1.25			374	34.9929	0.000378	1.93			374	45.2831	0.000644	1.14			374	27.9701	3.11e-05	2.36			374	34.5611	0.000497	0.737			374	31.3421	0.000112	1.43			374	35.0386	0.000292	0.851			374
	374	24.3467	1.18e-06	30			374	36.5084	0.000592	1.24			374	34.9954	0.000377	1.94			374	44.8763	0.000586	1.25			374	27.8938	2.95e-05	2.48			374	35.1559	0.000404	0.912			374	31.2852	0.000114	1.41			374	35.2378	0.000298	0.836			374
	375	24.3433	1.24e-06	30			375	36.7164	0.000621	1.18			375	34.9957	0.000375	1.95			375	44.4925	0.000554	1.32			375	27.7878	2.69e-05	2.72			375	35.1592	0.000353	1.04			375	31.2478	0.000117	1.38			375	35.4466	0.000302	0.823			375
	375	24.343	1.33e-06	30			375	37.0055	0.000755	0.974			375	34.9929	0.000373	1.96			375	44.1028	0.000547	1.34			375	27.6417	2.35e-05	3.12			375	35.2411	0.000408	0.897			375	31.2414	0.000123	1.31			375	35.6626	0.000302	0.823			375
	376	24.3463	1.45e-06	30			376	37.6833	0.000937	0.782			376	34.9857	0.000368	1.99			376	43.7402	0.000554	1.32			376	27.4573	2.03e-05	3.6			376	35.4178	0.000365	1.01			376	31.2933	0.000131	1.23			376	35.8539	0.000298	0.834			376
	376	24.3534	1.64e-06	30			376	38.6827	0.000989	0.739			376	34.9736	0.000366	2			376	43.4095	0.000568	1.29			376	27.2494	1.81e-05	4.05			376	35.1849	0.000281	1.31			376	31.3864	0.000134	1.2			376	35.9855	0.000288	0.863			376
	377	24.3651	1.92e-06	30			377	39.5725	0.000917	0.799			377	34.9654	0.000373	1.96			377	43.1279	0.000593	1.23			377	27.0296	1.64e-05	4.47			377	34.6139	0.000207	1.79			377	31.4641	0.000131	1.23			377	36.0211	0.000273	0.911			377
	377	24.3833	2.29e-06	30			377	40.1798	0.000814	0.899			377	34.9593	0.000379	1.93			377	43.0692	0.000699	1.05			377	26.8105	1.49e-05	4.92			377	33.8446	0.000161	2.28			377	31.4815	0.000123	1.31			377	35.9483	0.000258	0.964			377
	378	24.4087	2.72e-06	27			378	40.5574	0.000763	0.959			378	34.9525	0.000382	1.91			378	43.3494	0.000862	0.851			378	26.5867	1.38e-05	5.29			378	33.0476	0.000153	2.38			378	31.4059	0.000111	1.45			378	35.7779	0.000252	0.987			378
	378	24.4409	3.19e-06	22.9			378	40.7174	0.000662	1.11			378	34.9506	0.000387	1.89			378	43.814	0.00094	0.778			378	26.3784	1.36e-05	5.39			378	32.3575	0.000161	2.27			378	31.267	0.000106	1.52			378	35.5948	0.000249	0.998			378
	379	24.4797	3.69e-06	19.8			379	40.6601	0.000593	1.23			379	34.9542	0.000391	1.87			379	44.2497	0.000956	0.765			379	26.201	1.4e-05	5.22			379	31.8152	0.000173	2.11			379	31.1138	0.0001	1.6			379	35.4177	0.000245	1.02			379
	379	24.5252	4.17e-06	17.6			379	40.5655	0.000602	1.22			379	34.9652	0.000395	1.85			379	44.6408	0.000961	0.761			379	26.0607	1.56e-05	4.7			379	31.3621	0.000169	2.17			379	30.9416	9.69e-05	1.66			379	35.2548	0.000247	1.01			379
	380	24.5766	4.63e-06	15.8			380	40.3748	0.000532	1.38			380	34.981	0.0004	1.83			380	44.9764	0.000955	0.766			380	25.9655	1.74e-05	4.2			380	30.9496	0.000161	2.27			380	30.793	0.0001	1.61			380	35.1542	0.00026	0.957			380
	380	24.6351	5.13e-06	14.3			380	40.0804	0.000503	1.45			380	35.0015	0.000413	1.77			380	45.267	0.00095	0.77			380	25.9035	1.86e-05	3.94			380	30.616	0.00019	1.95			380	30.6988	0.000106	1.52			380	35.1524	0.000278	0.895			380
	381	24.7051	6.03e-06	12.2			381	39.7559	0.000488	1.5			381	35.0392	0.00042	1.74			381	45.557	0.000957	0.764			381	25.8487	1.8e-05	4.06			381	30.6674	0.000325	1.15			381	30.6778	0.000117	1.37			381	35.2742	0.000299	0.832			381
	381	24.7927	7.49e-06	9.8			381	39.4071	0.00048	1.52			381	35.0774	0.000436	1.68			381	45.8659	0.000971	0.754			381	25.7821	1.68e-05	4.36			381	31.2498	0.000445	0.823			381	30.7609	0.000132	1.22			381	35.4783	0.00031	0.804			381
	382	24.8987	9.17e-06	8			382	39.0799	0.000486	1.51			382	35.1503	0.000461	1.59			382	46.1117	0.000975	0.75			382	25.7045	1.58e-05	4.64			382	31.7625	0.00038	0.968			382	30.9316	0.000143	1.13			382	35.697	0.000315	0.789			382
	382	25.0169	1.09e-05	6.72			382	38.7323	0.00048	1.52			382	35.2351	0.00046	1.59			382	46.2776	0.000978	0.748			382	25.6197	1.5e-05	4.87			382	31.7387	0.000316	1.16			382	31.1574	0.000149	1.08			382	35.9024	0.000317	0.785			382
	383	25.1492	1.27e-05	5.78			383	38.4103	0.000483	1.52			383	35.3224	0.00048	1.53			383	46.3784	0.000973	0.752			383	25.5325	1.45e-05	5.04			383	31.6692	0.000334	1.1			383	31.4167	0.000153	1.06			383	36.0903	0.000319	0.78			383
	383	25.2899	1.42e-05	5.16			383	38.152	0.000492	1.49			383	35.4407	0.000487	1.5			383	46.4268	0.000972	0.753			383	25.4475	1.39e-05	5.26			383	31.9562	0.000432	0.853			383	31.6804	0.000156	1.03			383	36.2766	0.000321	0.774			383
	384	25.4338	1.55e-05	4.71			384	37.9611	0.000511	1.43			384	35.5523	0.000475	1.54			384	46.4741	0.000975	0.75			384	25.3628	1.32e-05	5.54			384	32.744	0.000531	0.689			384	31.9544	0.000162	0.995			384	36.4573	0.000323	0.771			384
	384	25.5811	1.66e-05	4.4			384	37.8575	0.000547	1.34			384	35.6417	0.000486	1.5			384	46.5257	0.000969	0.755			384	25.2731	1.22e-05	5.99			384	33.479	0.000438	0.849			384	32.2507	0.000167	0.963			384	36.6346	0.000323	0.769			384
	385	25.7397	1.76e-05	4.17			385	37.8537	0.000578	1.27			385	35.748	0.000495	1.48			385	46.5526	0.000954	0.767			385	25.1738	1.08e-05	6.79			385	33.2917	0.000267	1.39			385	32.5467	0.000171	0.943			385	36.7948	0.000323	0.77			385
	385	25.914	1.84e-05	3.98			385	37.8647	0.000575	1.27			385	35.8554	0.000493	1.48			385	46.5487	0.000943	0.775			385	25.0589	9.27e-06	7.9			385	32.7026	0.000227	1.61			385	32.837	0.000173	0.929			385	36.9454	0.000322	0.773			385
	386	26.0971	1.91e-05	3.83			386	37.8694	0.00059	1.24			386	35.932	0.000501	1.46			386	46.5296	0.000943	0.776			386	24.9316	8.2e-06	8.93			386	32.1799	0.000232	1.58			386	33.124	0.000172	0.933			386	37.0706	0.00032	0.778			386
	386	26.2824	1.96e-05	3.74			386	37.9155	0.000601	1.22			386	36.0042	0.00051	1.43			386	46.5219	0.000957	0.764			386	24.8073	7.57e-06	9.66			386	31.7546	0.000252	1.46			386	33.3403	0.000167	0.964			386	37.1812	0.000318	0.783			386
	387	26.4649	1.98e-05	3.69			387	37.9561	0.000588	1.24			387	36.1064	0.000512	1.43			387	46.5399	0.000974	0.751			387	24.6867	7.15e-06	10.2			387	31.4301	0.000278	1.32			387	33.4849	0.000161	0.998			387	37.2654	0.000313	0.794			387
	387	26.6357	1.96e-05	3.72			387	37.9842	0.000606	1.21			387	36.2065	0.000513	1.43			387	46.5471	0.000968	0.756			387	24.5722	6.97e-06	10.5			387	31.1858	0.000286	1.28			387	33.5771	0.000158	1.02			387	37.3165	0.000308	0.807			387
	388	26.7863	1.91e-05	3.84			388	38.0718	0.000652	1.12			388	36.2915	0.000512	1.43			388	46.497	0.000953	0.767			388	24.4748	6.91e-06	10.6			388	30.9385	0.000266	1.37			388	33.6434	0.000158	1.02			388	37.3447	0.000305	0.816			388
	388	26.908	1.77e-05	4.13			388	38.2206	0.000694	1.05			388	36.369	0.000508	1.44			388	46.4133	0.000951	0.769			388	24.3882	7.02e-06	10.4			388	30.6827	0.000257	1.42			388	33.7657	0.000168	0.959			388	37.3506	0.0003	0.829			388
	389	26.9905	1.58e-05	4.63			389	38.4317	0.000747	0.979			389	36.4222	0.000503	1.45			389	46.315	0.000948	0.772			389	24.315	7.33e-06	9.98			389	30.5208	0.000264	1.39			389	33.9941	0.000181	0.889			389	37.3365	0.000297	0.838			389
	389	27.0307	1.34e-05	5.47			389	38.7745	0.0008	0.915			389	36.4467	0.0005	1.46			389	46.2082	0.000949	0.77			389	24.2559	7.64e-06	9.57			389	30.4965	0.00027	1.36			389	34.312	0.000192	0.838			389	37.3113	0.000292	0.851			389
	390	27.0258	1.09e-05	6.73			390	39.1983	0.000814	0.898			390	36.4417	0.000498	1.47			390	46.1115	0.000957	0.764			390	24.2069	7.79e-06	9.39			390	30.497	0.000261	1.4			390	34.6546	0.000194	0.832			390	37.2693	0.000288	0.865			390
	390	26.9763	8.64e-06	8.51			390	39.6044	0.000786	0.93			390	36.4048	0.000498	1.47			390	46.0302	0.000964	0.759			390	24.1667	7.74e-06	9.45			390	30.4602	0.000241	1.52			390	34.9037	0.000187	0.86			390	37.2345	0.000292	0.853			390
	391	26.8897	6.85e-06	10.7			391	39.8572	0.000699	1.05			391	36.3471	0.000501	1.46			391	45.9667	0.000976	0.75			391	24.1321	7.69e-06	9.51			391	30.4719	0.000226	1.62			391	35.034	0.000176	0.914			391	37.2464	0.000304	0.817			391
	391	26.7804	5.66e-06	12.9			391	39.8549	0.000596	1.23			391	36.2849	0.000504	1.45			391	45.9298	0.000992	0.737			391	24.104	8.24e-06	8.89			391	30.3434	0.000186	1.97			391	35.0426	0.000163	0.987			391	37.3184	0.000319	0.781			391
	392	26.6583	5.01e-06	14.6			392	39.6578	0.000527	1.39			392	36.2261	0.000511	1.43			392	45.9142	0.00101	0.728			392	24.0936	9.9e-06	7.42			392	30.0905	0.000169	2.16			392	34.9532	0.000154	1.05			392	37.4246	0.000327	0.76			392
	392	26.5379	4.73e-06	15.5			392	39.3743	0.00049	1.49			392	36.1874	0.000524	1.4			392	45.9129	0.00102	0.719			392	24.1122	1.18e-05	6.19			392	29.8585	0.000168	2.18			392	34.837	0.000152	1.06			392	37.5314	0.000332	0.75			392
	393	26.4281	4.66e-06	15.7			393	39.098	0.00047	1.56			393	36.1643	0.000523	1.4			393	45.9281	0.00104	0.704			393	24.1508	1.3e-05	5.63			393	29.7008	0.000196	1.88			393	34.7336	0.000152	1.06			393	37.6502	0.000338	0.735			393
	393	26.3282	4.65e-06	15.7			393	38.9903	0.000583	1.27			393	36.1534	0.000533	1.37			393	45.9542	0.00106	0.693			393	24.2058	1.5e-05	4.89			393	29.6766	0.000218	1.68			393	34.6459	0.000152	1.06			393	37.837	0.000346	0.718			393
	394	26.2394	4.59e-06	15.9			394	39.3691	0.000826	0.891			394	36.205	0.000561	1.3			394	45.971	0.00107	0.684			394	24.2862	1.76e-05	4.16			394	29.6464	0.0002	1.83			394	34.5595	0.000152	1.06			394	38.0665	0.000349	0.712			394
	394	26.1603	4.47e-06	16.4			394	40.2001	0.00101	0.726			394	36.2775	0.000558	1.31			394	45.9696	0.00109	0.668			394	24.3864	1.93e-05	3.79			394	29.5409	0.000186	1.97			394	34.4686	0.000151	1.07			394	38.2912	0.000344	0.722			394
	395	26.0883	4.34e-06	16.9			395	41.4195	0.00122	0.601			395	36.4351	0.000623	1.18			395	45.9574	0.0011	0.664			395	24.4938	2.02e-05	3.62			395	29.5045	0.000229	1.62			395	34.3692	0.00015	1.07			395	38.4655	0.000332	0.748			395
	395	26.0225	4.22e-06	17.3			395	42.9276	0.00124	0.591			395	36.7255	0.000698	1.05			395	45.9537	0.00111	0.662			395	24.6015	2.07e-05	3.53			395	29.8306	0.000321	1.14			395	34.2715	0.000154	1.05			395	38.5558	0.000324	0.769			395
	396	25.9613	4.13e-06	17.7			396	44.2483	0.00115	0.639			396	37.0911	0.000746	0.981			396	45.9488	0.00111	0.658			396	24.7037	2.09e-05	3.5			396	30.3401	0.000352	1.04			396	34.2114	0.000158	1.02			396	38.6221	0.000326	0.762			396
	396	25.9057	4.1e-06	17.8			396	45.2261	0.00104	0.702			396	37.5322	0.000787	0.929			396	45.9406	0.00111	0.658			396	24.8039	2.11e-05	3.47			396	30.8724	0.000381	0.961			396	34.2116	0.000164	0.979			396	38.7221	0.000333	0.747			396
	397	25.8563	4.1e-06	17.9			397	45.7395	0.000956	0.765			397	37.9883	0.000809	0.905			397	45.9396	0.0011	0.667			397	24.9096	2.25e-05	3.26			397	31.4922	0.000393	0.932			397	34.2823	0.000171	0.942			397	38.8719	0.000346	0.719			397
	397	25.8128	4.15e-06	17.6			397	46.1136	0.000996	0.735			397	38.5106	0.000862	0.849			397	45.9497	0.00108	0.679			397	25.0386	2.61e-05	2.81			397	32.0172	0.000358	1.02			397	34.3988	0.000177	0.911			397	39.1186	0.000378	0.659			397
	398	25.7781	4.48e-06	16.3			398	46.5729	0.00107	0.684			398	39.0759	0.00091	0.804			398	45.9576	0.00107	0.687			398	25.247	3.25e-05	2.26			398	32.3987	0.000371	0.986			398	34.555	0.000182	0.886			398	39.5172	0.000417	0.596			398
	398	25.755	4.95e-06	14.8			398	47.0759	0.00113	0.646			398	39.7061	0.00096	0.762			398	45.9633	0.00106	0.689			398	25.5677	3.96e-05	1.85			398	32.7162	0.000382	0.958			398	34.7154	0.000182	0.886			398	40.1692	0.000436	0.57			398
	399	25.742	5.31e-06	13.8			399	47.6358	0.00121	0.603			399	40.3235	0.000978	0.748			399	45.9738	0.00107	0.686			399	25.9822	4.59e-05	1.6			399	33.1433	0.000444	0.824			399	34.8343	0.000179	0.9			399	40.8989	0.000415	0.6			399
	399	25.7366	5.53e-06	13.2			399	48.1551	0.00121	0.606			399	40.8678	0.000952	0.769			399	46.031	0.00109	0.669			399	26.4537	5.08e-05	1.44			399	33.536	0.000395	0.931			399	34.9152	0.000178	0.902			399	41.329	0.000398	0.625			399
	400	25.734	5.42e-06	13.5			400	48.4556	0.00114	0.645			400	41.224	0.000903	0.81			400	46.2119	0.00112	0.65			400	26.9244	5.33e-05	1.37			400	33.5083	0.000338	1.08			400	34.9266	0.000169	0.952			400	41.5438	0.000389	0.639			400
	400	25.7277	5.04e-06	14.5			400	48.4473	0.000977	0.751			400	41.3913	0.000867	0.844			400	46.5193	0.00114	0.641			400	27.3427	5.14e-05	1.42			400	33.4813	0.000366	1			400	34.7411	0.000141	1.15			400	41.6252	0.000378	0.658			400
	401	25.7163	4.69e-06	15.6			401	48.112	0.000819	0.894			401	41.428	0.000832	0.88			401	46.8307	0.00115	0.634			401	27.6422	4.63e-05	1.58			401	33.6595	0.000397	0.921			401	34.3745	0.000125	1.29			401	41.5353	0.000345	0.721			401
	401	25.702	4.47e-06	16.3			401	47.6751	0.000789	0.928			401	41.3446	0.000787	0.93			401	47.1082	0.00119	0.616			401	27.8211	4.04e-05	1.82			401	33.748	0.000373	0.98			401	34.1198	0.000142	1.13			401	41.2	0.000296	0.844			401
	402	25.6867	4.37e-06	16.7			402	47.293	0.000801	0.913			402	41.1956	0.000728	1			402	47.3815	0.00121	0.607			402	27.8938	3.43e-05	2.14			402	33.6468	0.000348	1.05			402	34.104	0.000162	0.995			402	40.6291	0.000246	1.01			402
	402	25.6734	4.38e-06	16.7			402	47.0408	0.000899	0.816			402	41.0576	0.000688	1.06			402	47.5209	0.00118	0.622			402	27.8795	2.94e-05	2.49			402	33.4682	0.000339	1.08			402	34.1559	0.000161	0.999			402	39.8749	0.000219	1.13			402
	403	25.6643	4.49e-06	16.3			403	47.1205	0.00109	0.67			403	40.9445	0.000664	1.1			403	47.4571	0.00114	0.644			403	27.8087	2.69e-05	2.72			403	33.313	0.000346	1.06			403	34.1596	0.000156	1.03			403	39.1365	0.000231	1.08			403
	403	25.6606	4.67e-06	15.7			403	47.4698	0.00114	0.639			403	40.8585	0.000641	1.14			403	47.312	0.00111	0.658			403	27.7268	2.77e-05	2.65			403	33.1279	0.000331	1.11			403	34.1043	0.000147	1.1			403	38.5872	0.000243	1.02			403
	404	25.6619	4.89e-06	15			404	47.8303	0.00118	0.621			404	40.7876	0.000633	1.16			404	47.1824	0.00111	0.661			404	27.67	2.93e-05	2.5			404	32.9862	0.000351	1.04			404	33.9987	0.000141	1.14			404	37.9904	0.000202	1.24			404
	404	25.6691	5.15e-06	14.2			404	48.3919	0.00125	0.587			404	40.7317	0.000635	1.15			404	47.1402	0.00112	0.654			404	27.633	2.91e-05	2.51			404	33.0798	0.000379	0.965			404	33.8764	0.000138	1.16			404	37.1873	0.000162	1.54			404
	405	25.6821	5.43e-06	13.5			405	48.6722	0.00107	0.686			405	40.6861	0.000637	1.15			405	47.1824	0.00114	0.643			405	27.5596	2.55e-05	2.88			405	33.1794	0.000361	1.01			405	33.7622	0.000137	1.17			405	36.3503	0.000156	1.59			405
	405	25.7016	5.77e-06	12.7			405	48.4398	0.000943	0.776			405	40.6636	0.000664	1.1			405	47.3079	0.00116	0.632			405	27.4017	2e-05	3.68			405	33.1634	0.00035	1.05			405	33.6602	0.000138	1.17			405	35.7623	0.000213	1.19			405
	406	25.7289	6.21e-06	11.8			406	48.1033	0.000947	0.772			406	40.6532	0.000673	1.09			406	47.5198	0.00118	0.618			406	27.1557	1.54e-05	4.76			406	33.1283	0.000359	1.02			406	33.5827	0.000141	1.14			406	35.7585	0.000297	0.841			406
	406	25.7639	6.77e-06	10.8			406	47.8112	0.000922	0.793			406	40.6292	0.000688	1.06			406	47.8419	0.00123	0.595			406	26.8909	1.35e-05	5.43			406	33.0541	0.000362	1.01			406	33.526	0.000143	1.13			406	36.19	0.000343	0.724			406
	407	25.8072	7.41e-06	9.87			407	47.4687	0.000827	0.887			407	40.6135	0.000692	1.06			407	48.3211	0.00127	0.574			407	26.6386	1.26e-05	5.82			407	32.9385	0.000366	1			407	33.4734	0.000141	1.14			407	36.8019	0.000373	0.667			407
	407	25.8596	8.1e-06	9.03			407	46.9565	0.000677	1.09			407	40.5764	0.000687	1.06			407	48.8036	0.00129	0.566			407	26.3984	1.28e-05	5.71			407	32.8832	0.000381	0.961			407	33.3722	0.000133	1.21			407	37.467	0.000389	0.64			407
	408	25.9204	8.61e-06	8.5			408	46.3538	0.000592	1.23			408	40.5405	0.000691	1.06			408	49.2158	0.0013	0.563			408	26.2016	1.4e-05	5.21			408	32.9013	0.000389	0.94			408	33.177	0.000121	1.33			408	38.0271	0.000392	0.635			408
	408	25.9845	8.84e-06	8.27			408	45.9365	0.00067	1.1			408	40.5128	0.000693	1.06			408	49.7082	0.0013	0.562			408	26.0585	1.58e-05	4.64			408	32.8877	0.000378	0.968			408	32.8914	0.000112	1.44			408	38.479	0.00039	0.638			408
	409	26.0465	9e-06	8.13			409	45.9063	0.000874	0.84			409	40.5126	0.000692	1.06			409	50.3065	0.00131	0.558			409	25.9593	1.73e-05	4.23			409	32.9083	0.000392	0.933			409	32.5986	0.000115	1.4			409	38.8775	0.000387	0.643			409
	409	26.1023	8.77e-06	8.34			409	46.0627	0.000974	0.751			409	40.5497	0.000691	1.06			409	51.0166	0.00133	0.552			409	25.8981	1.83e-05	3.99			409	33.0489	0.000402	0.91			409	32.4178	0.000123	1.31			409	39.227	0.000385	0.647			409
	410	26.1473	8.28e-06	8.83			410	46.1818	0.000984	0.744			410	40.6204	0.00069	1.06			410	51.7585	0.00134	0.547			410	25.8583	1.89e-05	3.87			410	33.1951	0.000396	0.923			410	32.3346	0.000133	1.21			410	39.5689	0.000389	0.64			410
	410	26.18	7.85e-06	9.31			410	46.3027	0.00102	0.716			410	40.7148	0.0007	1.05			410	52.4488	0.00134	0.545			410	25.8352	2.01e-05	3.64			410	33.3507	0.000396	0.924			410	32.3411	0.000143	1.13			410	39.9454	0.000397	0.627			410
	411	26.203	7.45e-06	9.83			411	46.3821	0.000963	0.762			411	40.8431	0.000708	1.03			411	53.0649	0.00134	0.546			411	25.8454	2.24e-05	3.27			411	33.4576	0.000394	0.927			411	32.375	0.000145	1.11			411	40.3089	0.000399	0.623			411
	411	26.2176	7.04e-06	10.4			411	46.1485	0.00082	0.893			411	40.9906	0.000701	1.04			411	53.5599	0.00133	0.55			411	25.8897	2.44e-05	2.99			411	33.5046	0.000399	0.917			411	32.4188	0.000151	1.07			411	40.5872	0.0004	0.622			411
	412	26.2252	6.7e-06	10.9			412	45.858	0.000856	0.856			412	41.1519	0.000701	1.04			412	53.9429	0.00132	0.552			412	25.9541	2.55e-05	2.87			412	33.6089	0.000418	0.875			412	32.4851	0.000155	1.04			412	40.8295	0.000399	0.623			412
	412	26.228	6.42e-06	11.4			412	45.8494	0.000978	0.748			412	41.3429	0.000699	1.05			412	54.3679	0.00133	0.552			412	26.0201	2.56e-05	2.86			412	33.8819	0.000442	0.828			412	32.5681	0.000164	0.984			412	41.0463	0.000399	0.623			412
	413	26.2274	6.2e-06	11.8			413	46.0718	0.00107	0.687			413	41.5563	0.000686	1.07			413	54.7386	0.00131	0.558			413	26.076	2.54e-05	2.87			413	34.245	0.000442	0.829			413	32.6867	0.000173	0.931			413	41.2385	0.000402	0.619			413
	413	26.2244	5.98e-06	12.2			413	46.5539	0.0012	0.61			413	41.7613	0.000675	1.08			413	54.9509	0.0013	0.563			413	26.1244	2.5e-05	2.93			413	34.4506	0.00036	1.02			413	32.8445	0.000187	0.861			413	41.4239	0.000403	0.618			413
	414	26.218	5.72e-06	12.8			414	47.2587	0.00131	0.557			414	41.9256	0.000661	1.11			414	55.0999	0.0013	0.561			414	26.1593	2.42e-05	3.03			414	34.3142	0.000301	1.22			414	33.0553	0.0002	0.805			414	41.569	0.000402	0.619			414
	414	26.2074	5.44e-06	13.4			414	47.97	0.00137	0.533			414	42.026	0.000654	1.12			414	55.2307	0.00132	0.554			414	26.1777	2.35e-05	3.12			414	34.0045	0.000277	1.32			414	33.3218	0.000209	0.77			414	41.6692	0.000401	0.62			414
	415	26.1916	5.14e-06	14.2			415	48.7286	0.00143	0.512			415	42.0896	0.000652	1.12			415	55.342	0.00134	0.547			415	26.186	2.32e-05	3.16			415	33.6893	0.000276	1.33			415	33.6725	0.000212	0.758			415	41.7385	0.000401	0.621			415
	415	26.1709	4.93e-06	14.8			415	49.4682	0.00144	0.509			415	42.1238	0.000647	1.13			415	55.3117	0.00134	0.547			415	26.1923	2.33e-05	3.14			415	33.4969	0.000307	1.19			415	34.0263	0.000204	0.787			415	41.7696	0.000402	0.619			415
	416	26.1492	4.9e-06	14.9			416	50.0855	0.0014	0.524			416	42.1417	0.000641	1.14			416	55.1445	0.00133	0.548			416	26.2016	2.36e-05	3.1			416	33.4481	0.000326	1.12			416	34.2846	0.000196	0.823			416	41.8203	0.000416	0.599			416
	416	26.1315	5.04e-06	14.5			416	50.5984	0.00142	0.514			416	42.1713	0.000634	1.15			416	55.0438	0.00134	0.546			416	26.2147	2.4e-05	3.05			416	33.5206	0.000362	1.01			416	34.483	0.00019	0.845			416	42.0225	0.000437	0.569			416
	417	26.1186	5.32e-06	13.7			417	51.0483	0.00141	0.518			417	42.2163	0.000628	1.17			417	55.0445	0.00133	0.548			417	26.2315	2.42e-05	3.02			417	33.7186	0.000397	0.922			417	34.6509	0.000185	0.871			417	42.3697	0.000443	0.562			417
	417	26.1131	5.73e-06	12.8			417	51.4566	0.00142	0.517			417	42.2641	0.000628	1.16			417	55.0642	0.00134	0.546			417	26.2491	2.43e-05	3.01			417	33.8715	0.000405	0.902			417	34.767	0.000178	0.906			417	42.6771	0.000437	0.569			417
	418	26.1161	6.2e-06	11.8			418	51.8626	0.00142	0.516			418	42.3211	0.000632	1.16			418	55.1618	0.00137	0.535			418	26.266	2.44e-05	3			418	33.9803	0.000411	0.889			418	34.8181	0.000168	0.961			418	42.9109	0.000428	0.581			418
	418	26.128	6.68e-06	11			418	52.1689	0.00135	0.541			418	42.3882	0.000632	1.16			418	55.3568	0.0014	0.524			418	26.2814	2.46e-05	2.98			418	34.1257	0.000429	0.853			418	34.7644	0.000154	1.04			418	43.0384	0.00041	0.606			418
	419	26.1486	7.13e-06	10.3			419	52.3145	0.00127	0.577			419	42.4684	0.000633	1.15			419	55.5777	0.0014	0.521			419	26.2963	2.47e-05	2.97			419	34.2137	0.000418	0.875			419	34.6008	0.000139	1.16			419	43.0164	0.00039	0.638			419
	419	26.1746	7.51e-06	9.75			419	52.2242	0.00116	0.63			419	42.5285	0.000632	1.16			419	55.7263	0.0014	0.522			419	26.3115	2.47e-05	2.97			419	34.1249	0.000384	0.952			419	34.3431	0.000129	1.25			419	42.8926	0.000382	0.651			419
	420	26.2047	7.84e-06	9.33			420	51.9783	0.0011	0.663			420	42.5725	0.000631	1.16			420	55.9937	0.00143	0.51			420	26.3256	2.47e-05	2.96			420	33.9535	0.000373	0.98			420	34.0678	0.000127	1.26			420	42.7826	0.00039	0.637			420
	420	26.2376	8.17e-06	8.95			420	51.6088	0.00101	0.722			420	42.602	0.000629	1.16			420	56.3959	0.00144	0.507			420	26.3399	2.49e-05	2.93			420	33.7725	0.00037	0.989			420	33.8498	0.000134	1.2			420	42.7538	0.000403	0.616			420
	421	26.2754	8.67e-06	8.44			421	51.1488	0.000963	0.759			421	42.6309	0.00063	1.16			421	56.8267	0.00144	0.507			421	26.3587	2.54e-05	2.88			421	33.5948	0.000375	0.976			421	33.7186	0.000145	1.11			421	42.757	0.00041	0.606			421
	421	26.3202	9.35e-06	7.83			421	50.6294	0.000909	0.805			421	42.6653	0.000632	1.16			421	57.18	0.00143	0.51			421	26.3867	2.65e-05	2.76			421	33.5703	0.000421	0.872			421	33.6621	0.000153	1.05			421	42.7463	0.000411	0.606			421
	422	26.3744	1.01e-05	7.27			422	50.1318	0.000902	0.811			422	42.7025	0.000638	1.15			422	57.3632	0.0014	0.521			422	26.4384	2.95e-05	2.48			422	34.0052	0.000541	0.678			422	33.6713	0.000162	0.994			422	42.6985	0.000407	0.611			422
	422	26.4385	1.07e-05	6.84			422	49.7338	0.00089	0.822			422	42.7907	0.000669	1.09			422	57.3119	0.00134	0.545			422	26.5428	3.58e-05	2.05			422	34.9512	0.000583	0.627			422	33.7718	0.000176	0.917			422	42.6028	0.000398	0.624			422
	423	26.5062	1.12e-05	6.56			423	49.4477	0.000899	0.815			423	42.924	0.00069	1.06			423	56.9252	0.00113	0.65			423	26.7509	4.75e-05	1.55			423	35.9401	0.000571	0.64			423	34.0059	0.000193	0.834			423	42.4536	0.000387	0.642			423
	423	26.5749	1.15e-05	6.38			423	49.3002	0.00102	0.716			423	43.0454	0.000694	1.05			423	56.1321	0.000951	0.769			423	27.1823	6.47e-05	1.14			423	36.6118	0.000515	0.712			423	34.3564	0.000207	0.777			423	42.2563	0.000374	0.666			423
	424	26.6451	1.17e-05	6.23			424	49.307	0.00107	0.685			424	43.1738	0.000702	1.04			424	55.2574	0.00101	0.724			424	27.9081	7.73e-05	0.947			424	36.664	0.000434	0.845			424	34.7369	0.000209	0.769			424	42.0494	0.000371	0.67			424
	424	26.7163	1.2e-05	6.1			424	49.4319	0.00112	0.654			424	43.3002	0.000697	1.05			424	54.6617	0.00105	0.694			424	28.7231	7.73e-05	0.947			424	36.3226	0.00038	0.964			424	35.0479	0.000197	0.816			424	41.921	0.000384	0.648			424
	425	26.7875	1.22e-05	5.98			425	49.6717	0.0012	0.611			425	43.388	0.000679	1.08			425	54.1656	0.000999	0.732			425	29.4158	7.27e-05	1.01			425	35.9259	0.000371	0.985			425	35.223	0.00018	0.894			425	41.9018	0.000404	0.615			425
	425	26.8581	1.24e-05	5.88			425	50.0014	0.0013	0.564			425	43.4297	0.00065	1.12			425	53.6504	0.000934	0.784			425	29.9348	7.25e-05	1.01			425	35.5942	0.000376	0.973			425	35.2354	0.000164	0.983			425	41.983	0.000421	0.591			425
	426	26.9272	1.26e-05	5.8			426	50.3673	0.00129	0.568			426	43.4158	0.000616	1.19			426	53.187	0.000943	0.776			426	30.3846	7.28e-05	1.01			426	35.3184	0.000378	0.969			426	35.137	0.000154	1.05			426	42.1236	0.000422	0.589			426
	426	26.9912	1.26e-05	5.78			426	50.539	0.00118	0.619			426	43.3533	0.000588	1.24			426	52.8185	0.000974	0.751			426	30.8123	7.33e-05	0.998			426	35.1067	0.000373	0.981			426	34.9904	0.00015	1.07			426	42.2881	0.000413	0.602			426
	427	27.0484	1.26e-05	5.8			427	50.5851	0.00117	0.624			427	43.2548	0.000559	1.31			427	52.4946	0.00101	0.724			427	31.222	7.62e-05	0.961			427	34.9549	0.000373	0.981			427	34.8612	0.000152	1.06			427	42.4835	0.000416	0.598			427
	427	27.0997	1.26e-05	5.83			427	50.6322	0.0012	0.607			427	43.1174	0.000535	1.37			427	52.2076	0.00102	0.716			427	31.7521	8.41e-05	0.871			427	34.773	0.000362	1.01			427	34.7794	0.000156	1.03			427	42.6754	0.000418	0.595			427
	428	27.1472	1.26e-05	5.8			428	50.624	0.00117	0.627			428	42.9781	0.000536	1.37			428	51.978	0.00105	0.699			428	32.4605	8.77e-05	0.834			428	34.4465	0.00034	1.08			428	34.7641	0.000165	0.975			428	42.8074	0.000418	0.595			428
	428	27.1941	1.28e-05	5.73			428	50.4058	0.00106	0.691			428	42.8461	0.000541	1.35			428	51.8432	0.00109	0.673			428	33.1231	8.8e-05	0.831			428	34.0373	0.000333	1.1			428	34.8305	0.000175	0.917			428	42.8889	0.000412	0.604			428
	429	27.2423	1.3e-05	5.63			429	50.0891	0.00108	0.678			429	42.7229	0.000543	1.35			429	51.7891	0.00112	0.653			429	33.6728	8.71e-05	0.84			429	33.7008	0.000356	1.03			429	34.9397	0.000178	0.904			429	42.9201	0.000402	0.619			429
	429	27.293	1.33e-05	5.52			429	49.9096	0.00115	0.638			429	42.5995	0.000547	1.34			429	51.8292	0.00119	0.615			429	34.0899	8.44e-05	0.867			429	33.6079	0.000396	0.924			429	35.0179	0.00017	0.944			429	42.904	0.000394	0.631			429
	430	27.3454	1.35e-05	5.42			430	49.6753	0.00102	0.716			430	42.4802	0.000553	1.32			430	52.127	0.00133	0.55			430	34.3614	7.99e-05	0.916			430	33.7449	0.000423	0.864			430	35.0365	0.00016	1.01			430	42.8668	0.000391	0.635			430
	430	27.3972	1.36e-05	5.39			430	49.162	0.00084	0.874			430	42.3722	0.000556	1.31			430	52.7592	0.00144	0.508			430	34.5026	7.67e-05	0.954			430	33.8756	0.000399	0.917			430	34.98	0.000149	1.08			430	42.8319	0.000393	0.633			430
	431	27.448	1.36e-05	5.39			431	48.4269	0.0007	1.05			431	42.2713	0.000558	1.31			431	53.559	0.00146	0.501			431	34.5769	7.52e-05	0.973			431	34.0136	0.000424	0.864			431	34.8701	0.000143	1.12			431	42.8003	0.000398	0.625			431
	431	27.4962	1.36e-05	5.38			431	47.6905	0.000696	1.05			431	42.173	0.000555	1.32			431	54.2695	0.00143	0.512			431	34.6068	7.32e-05	1			431	34.4274	0.000504	0.727			431	34.7358	0.00014	1.15			431	42.796	0.000408	0.609			431
	432	27.5419	1.36e-05	5.38			432	47.0546	0.000729	1			432	42.0691	0.000552	1.32			432	54.8144	0.00143	0.513			432	34.595	7.09e-05	1.03			432	35.0177	0.000521	0.703			432	34.5854	0.000139	1.16			432	42.8544	0.000422	0.59			432
	432	27.5844	1.35e-05	5.4			432	46.4237	0.000752	0.974			432	41.9537	0.000551	1.33			432	55.3074	0.00145	0.504			432	34.5614	6.95e-05	1.05			432	35.2498	0.000452	0.81			432	34.4375	0.00014	1.15			432	42.9614	0.000432	0.576			432
	433	27.6235	1.35e-05	5.41			433	46.1081	0.000962	0.766			433	41.8054	0.000543	1.35			433	55.7395	0.00147	0.497			433	34.4856	6.39e-05	1.15			433	35.0245	0.00041	0.892			433	34.2936	0.000141	1.14			433	43.0912	0.000439	0.567			433
	433	27.6595	1.35e-05	5.42			433	46.2867	0.0012	0.61			433	41.6289	0.000537	1.36			433	56.0291	0.00148	0.495			433	34.2565	5.18e-05	1.42			433	34.7179	0.000395	0.926			433	34.1599	0.000144	1.12			433	43.2209	0.000442	0.563			433
	434	27.6914	1.34e-05	5.45			434	46.7708	0.00132	0.556			434	41.4474	0.00053	1.38			434	56.0747	0.00145	0.505			434	33.8034	3.72e-05	1.98			434	34.4541	0.00038	0.962			434	34.0676	0.000151	1.07			434	43.332	0.000443	0.562			434
	434	27.7185	1.33e-05	5.5			434	47.6153	0.00139	0.526			434	41.2581	0.000515	1.42			434	55.9383	0.00141	0.52			434	33.2166	3.25e-05	2.25			434	34.2417	0.000368	0.993			434	34.0455	0.000162	0.992			434	43.41	0.000437	0.569			434
	435	27.7399	1.31e-05	5.57			435	48.4381	0.0013	0.562			435	41.0975	0.000506	1.45			435	55.7092	0.00143	0.513			435	32.6944	3.88e-05	1.9			435	34.0782	0.000364	1			435	34.1301	0.00018	0.894			435	43.4278	0.000426	0.584			435
	435	27.7556	1.29e-05	5.66			435	48.8253	0.00118	0.619			435	40.9834	0.000506	1.45			435	55.5783	0.00147	0.497			435	32.3818	4.77e-05	1.54			435	33.9071	0.000359	1.02			435	34.3665	0.000207	0.779			435	43.3667	0.000418	0.595			435
	436	27.7655	1.27e-05	5.78			436	48.8723	0.00109	0.67			436	40.915	0.00051	1.43			436	55.5818	0.00146	0.501			436	32.2231	5.25e-05	1.39			436	33.7376	0.000355	1.03			436	34.7858	0.000229	0.702			436	43.2587	0.000411	0.605			436
	436	27.7697	1.23e-05	5.92			436	48.6454	0.00101	0.723			436	40.8677	0.000511	1.43			436	55.6821	0.00145	0.506			436	32.1513	5.58e-05	1.31			436	33.6151	0.000351	1.04			436	35.258	0.000235	0.685			436	43.1178	0.000404	0.616			436
	437	27.7685	1.2e-05	6.08			437	48.3265	0.001	0.728			437	40.8279	0.000513	1.43			437	55.8429	0.00145	0.504			437	32.1472	5.98e-05	1.22			437	33.5391	0.000354	1.03			437	35.706	0.000235	0.686			437	42.9515	0.000398	0.625			437
	437	27.7638	1.18e-05	6.19			437	48.0893	0.00103	0.707			437	40.8017	0.000513	1.43			437	56.0592	0.00148	0.493			437	32.2051	6.39e-05	1.14			437	33.4868	0.000355	1.03			437	36.0993	0.000234	0.689			437	42.7942	0.000398	0.625			437
	438	27.7586	1.18e-05	6.22			438	47.8735	0.00103	0.711			438	40.7897	0.000519	1.41			438	56.3375	0.00151	0.484			438	32.3176	6.77e-05	1.08			438	33.4367	0.000353	1.04			438	36.4652	0.000234	0.687			438	42.6656	0.000396	0.628			438
	438	27.7553	1.19e-05	6.16			438	47.6854	0.00103	0.712			438	40.801	0.000526	1.39			438	56.73	0.00154	0.476			438	32.4667	6.99e-05	1.05			438	33.3455	0.000331	1.11			438	36.8225	0.000237	0.68			438	42.5434	0.00039	0.638			438
	439	27.7572	1.22e-05	6.02			439	47.3616	0.000889	0.824			439	40.806	0.00053	1.38			439	57.2254	0.00155	0.471			439	32.6117	6.91e-05	1.06			439	33.1562	0.00029	1.26			439	37.1441	0.000236	0.682			439	42.4059	0.000381	0.653			439
	439	27.7651	1.24e-05	5.91			439	46.8922	0.00086	0.851			439	40.8164	0.000542	1.35			439	57.6627	0.00154	0.474			439	32.7223	6.61e-05	1.11			439	32.8951	0.000269	1.36			439	37.4079	0.00023	0.698			439	42.2585	0.000382	0.652			439
	440	27.7769	1.26e-05	5.8			440	46.506	0.000857	0.854			440	40.8517	0.000549	1.33			440	57.9019	0.00152	0.481			440	32.8303	6.98e-05	1.05			440	32.6518	0.000272	1.35			440	37.5554	0.000218	0.74			440	42.1622	0.000389	0.64			440
	440	27.7916	1.29e-05	5.69			440	46.0541	0.000785	0.932			440	40.8721	0.000548	1.33			440	58.078	0.00152	0.481			440	33.2877	9.38e-05	0.785			440	32.473	0.000289	1.27			440	37.5571	0.000201	0.8			440	42.1207	0.000396	0.628			440
	441	27.8094	1.31e-05	5.58			441	45.6243	0.000833	0.88			441	40.9365	0.000572	1.28			441	58.2245	0.00151	0.485			441	34.3693	0.000108	0.677			441	32.3447	0.000302	1.21			441	37.426	0.000187	0.86			441	42.1088	0.000403	0.617			441
	441	27.8312	1.34e-05	5.47			441	45.4892	0.000987	0.742			441	41.1817	0.000645	1.13			441	58.2843	0.00148	0.493			441	35.3977	0.000111	0.657			441	32.2336	0.000293	1.25			441	37.213	0.000178	0.902			441	42.1542	0.000421	0.591			441
	442	27.8584	1.38e-05	5.3			442	45.6426	0.00106	0.69			442	41.5283	0.000711	1.03			442	58.2342	0.00146	0.501			442	36.3074	0.000111	0.659			442	32.084	0.000273	1.34			442	36.9562	0.000172	0.934			442	42.3685	0.000452	0.55			442
	442	27.894	1.44e-05	5.07			442	45.9769	0.00116	0.629			442	41.9674	0.0008	0.916			442	58.1963	0.00146	0.502			442	37.0033	0.000105	0.694			442	31.8759	0.000259	1.41			442	36.6886	0.000171	0.94			442	42.7888	0.000472	0.527			442
	443	27.9429	1.53e-05	4.78			443	46.5729	0.00131	0.557			443	42.6116	0.000916	0.8			443	58.2482	0.00148	0.496			443	37.4059	9.96e-05	0.735			443	31.6797	0.000263	1.39			443	36.4775	0.000175	0.918			443	43.2456	0.000477	0.522			443
	443	28.0088	1.65e-05	4.43			443	47.2266	0.00131	0.56			443	43.2959	0.000963	0.76			443	58.4936	0.00152	0.481			443	37.5805	9.04e-05	0.81			443	31.6179	0.000312	1.18			443	36.3291	0.000178	0.904			443	43.6373	0.000477	0.522			443
	444	28.0927	1.79e-05	4.08			444	47.6707	0.00127	0.578			444	43.9616	0.00097	0.754			444	58.8136	0.00154	0.476			444	37.499	8.28e-05	0.884			444	31.7534	0.000368	0.995			444	36.2066	0.000179	0.9			444	43.9217	0.000467	0.532			444
	444	28.1985	1.94e-05	3.78			444	48.0274	0.00124	0.589			444	44.5737	0.000932	0.786			444	59.0678	0.00155	0.473			444	37.3333	8.15e-05	0.897			444	32.0143	0.000402	0.91			444	36.11	0.000182	0.882			444	44.1206	0.000467	0.532			444
	445	28.3211	2.08e-05	3.53			445	48.3051	0.00122	0.601			445	45.0479	0.000883	0.828			445	59.2192	0.00155	0.471			445	37.2056	8.39e-05	0.872			445	32.3361	0.000412	0.888			445	36.0489	0.000187	0.86			445	44.4173	0.000488	0.51			445
	445	28.454	2.2e-05	3.32			445	48.6058	0.00134	0.546			445	45.3492	0.000912	0.802			445	59.2563	0.00155	0.471			445	37.2078	9.09e-05	0.806			445	32.5978	0.000399	0.917			445	36.0398	0.000194	0.831			445	44.8377	0.000498	0.499			445
	446	28.5938	2.32e-05	3.16			446	49.349	0.00163	0.45			446	45.5831	0.000937	0.781			446	59.1947	0.00155	0.472			446	37.3411	9.71e-05	0.753			446	32.7448	0.000388	0.943			446	36.0901	0.000199	0.81			446	45.2501	0.0005	0.497			446
	446	28.7347	2.41e-05	3.03			446	50.6629	0.00178	0.41			446	45.7716	0.000953	0.768			446	59.0127	0.00154	0.476			446	37.5159	9.95e-05	0.735			446	32.8298	0.000378	0.967			446	36.1523	0.000198	0.813			446	45.6134	0.000501	0.497			446
	447	28.876	2.48e-05	2.95			447	52.1326	0.00179	0.409			447	45.9348	0.000976	0.75			447	58.7457	0.00153	0.479			447	37.6697	9.88e-05	0.74			447	32.8582	0.000365	1			447	36.2052	0.000198	0.811			447	45.9185	0.0005	0.498			447
	447	29.0162	2.51e-05	2.91			447	53.3547	0.00165	0.445			447	46.0819	0.00102	0.717			447	58.4122	0.00152	0.481			447	37.7572	9.63e-05	0.76			447	32.8547	0.000365	1			447	36.3251	0.000211	0.762			447	46.1035	0.000497	0.5			447
	448	29.1441	2.48e-05	2.95			448	53.8686	0.00146	0.503			448	46.245	0.00111	0.659			448	58.0868	0.00151	0.483			448	37.7513	8.63e-05	0.851			448	32.91	0.000381	0.96			448	36.5476	0.000226	0.713			448	46.1266	0.000491	0.506			448
	448	29.2511	2.38e-05	3.07			448	54.0666	0.00142	0.513			448	46.4505	0.00121	0.606			448	57.8205	0.00154	0.476			448	37.4794	6.15e-05	1.21			448	33.0444	0.000396	0.924			448	36.8614	0.00024	0.672			448	46.0183	0.000479	0.519			448
	449	29.3312	2.24e-05	3.27			449	54.5312	0.00157	0.467			449	46.6939	0.00127	0.576			449	57.5436	0.00156	0.468			449	36.8355	4.56e-05	1.61			449	33.1719	0.000395	0.926			449	37.2241	0.000247	0.652			449	45.848	0.000472	0.527			449
	449	29.3803	2.07e-05	3.53			449	55.6278	0.00173	0.422			449	46.9538	0.0013	0.561			449	57.2114	0.00159	0.46			449	36.1215	4.79e-05	1.53			449	33.2286	0.000392	0.932			449	37.5903	0.000249	0.646			449	45.6859	0.000466	0.534			449
	450	29.3993	1.93e-05	3.79			450	57.1066	0.00182	0.402			450	47.2189	0.00131	0.56			450	57.0984	0.00164	0.447			450	35.6487	6.18e-05	1.19			450	33.205	0.000394	0.928			450	37.9245	0.000247	0.65			450	45.5647	0.000466	0.534			450
	450	29.3963	1.84e-05	3.98			450	58.5412	0.00186	0.393			450	47.4772	0.00128	0.572			450	57.4602	0.00166	0.44			450	35.505	7.6e-05	0.965			450	33.1352	0.000403	0.907			450	38.2101	0.000242	0.664			450	45.4986	0.000468	0.531			450
	451	29.3816	1.79e-05	4.09			451	59.7727	0.00188	0.388			451	47.7371	0.00124	0.592			451	58.1099	0.00167	0.438			451	35.5818	8.39e-05	0.872			451	33.1471	0.000428	0.854			451	38.429	0.000238	0.676			451	45.4611	0.000467	0.532			451
	451	29.3625	1.77e-05	4.13			451	60.7504	0.0019	0.386			451	47.9737	0.00117	0.628			451	58.753	0.00167	0.438			451	35.7074	8.7e-05	0.84			451	33.2104	0.00041	0.892			451	38.5908	0.000234	0.688			451	45.4539	0.000467	0.532			451
	452	29.3437	1.77e-05	4.13			452	61.8124	0.00207	0.353			452	48.1037	0.00108	0.679			452	59.3318	0.00167	0.439			452	35.8222	8.99e-05	0.814			452	33.1989	0.000376	0.974			452	38.7202	0.000229	0.702			452	45.5059	0.000467	0.533			452
	452	29.3269	1.78e-05	4.12			452	63.1441	0.00219	0.334			452	48.1289	0.00101	0.724			452	59.7579	0.00165	0.443			452	35.9537	9.28e-05	0.788			452	33.1267	0.000347	1.05			452	38.8375	0.000228	0.704			452	45.6745	0.000482	0.516			452
	453	29.3133	1.79e-05	4.09			453	64.3769	0.00223	0.329			453	47.9916	0.000954	0.767			453	60.1495	0.00165	0.443			453	36.12	9.48e-05	0.772			453	32.9305	0.000308	1.19			453	38.9697	0.000234	0.689			453	45.9227	0.0005	0.498			453
	453	29.3035	1.8e-05	4.07			453	65.4309	0.00223	0.328			453	47.7574	0.000937	0.781			453	60.4199	0.00163	0.448			453	36.279	9.47e-05	0.773			453	32.6073	0.000281	1.3			453	39.1257	0.00024	0.67			453	46.1797	0.000506	0.492			453
	454	29.2971	1.81e-05	4.04			454	66.177	0.00214	0.341			454	47.5159	0.000931	0.785			454	60.6189	0.00163	0.448			454	36.388	9.19e-05	0.796			454	32.2608	0.000269	1.36			454	39.3066	0.000248	0.65			454	46.4216	0.000509	0.489			454
	454	29.2925	1.82e-05	4.02			454	66.3456	0.00196	0.373			454	47.3085	0.000933	0.784			454	61.0113	0.00163	0.448			454	36.3925	8.27e-05	0.886			454	31.9351	0.000267	1.37			454	39.5313	0.000256	0.628			454	46.6388	0.000511	0.486			454
	455	29.2869	1.81e-05	4.03			455	65.9836	0.00177	0.413			455	47.156	0.000943	0.776			455	61.8903	0.00159	0.459			455	36.1938	6.67e-05	1.1			455	31.6221	0.000265	1.38			455	39.783	0.000263	0.612			455	46.8544	0.000511	0.487			455
	455	29.2769	1.8e-05	4.07			455	65.099	0.00154	0.476			455	47.0649	0.000952	0.768			455	62.4128	0.00161	0.453			455	35.7235	4.99e-05	1.47			455	31.3538	0.000261	1.4			455	40.0481	0.000269	0.598			455	47.0208	0.000509	0.488			455
	456	29.2604	1.76e-05	4.16			456	63.8873	0.00139	0.526			456	47.0356	0.00096	0.762			456	62.5685	0.00161	0.455			456	35.0816	4.21e-05	1.74			456	31.1088	0.00026	1.4			456	40.2874	0.000271	0.594			456	47.1507	0.00051	0.488			456
	456	29.2376	1.72e-05	4.25			456	62.5584	0.0012	0.613			456	47.0701	0.000966	0.757			456	62.6019	0.00161	0.454			456	34.4035	3.88e-05	1.89			456	30.89	0.000265	1.38			456	40.4493	0.000264	0.61			456	47.2646	0.00051	0.487			456
	457	29.21	1.68e-05	4.35			457	61.1922	0.00106	0.691			457	47.1172	0.000981	0.746			457	62.6619	0.00163	0.449			457	33.7608	3.66e-05	2			457	30.7283	0.000278	1.31			457	40.5257	0.000256	0.628			457	47.3573	0.000511	0.487			457
	457	29.1797	1.63e-05	4.48			457	60.0448	0.00114	0.645			457	47.2137	0.00099	0.739			457	62.8177	0.00157	0.465			457	33.165	3.49e-05	2.1			457	30.6515	0.000295	1.24			457	40.5198	0.000247	0.651			457	47.4426	0.000515	0.483			457
	458	29.148	1.59e-05	4.61			458	59.2135	0.00125	0.587			458	47.4021	0.000996	0.734			458	63.065	0.00164	0.447			458	32.6187	3.36e-05	2.18			458	30.6383	0.000307	1.19			458	40.4484	0.000243	0.663			458	47.5207	0.000521	0.477			458
	458	29.1135	1.54e-05	4.76			458	58.3761	0.00113	0.646			458	47.6328	0.00101	0.728			458	63.4337	0.00169	0.432			458	32.13	3.29e-05	2.23			458	30.6545	0.000322	1.14			458	40.3989	0.000248	0.65			458	47.5951	0.000527	0.472			458
	459	29.075	1.49e-05	4.9			459	57.2071	0.00095	0.771			459	47.8461	0.001	0.728			459	63.7814	0.00169	0.432			459	31.6963	3.21e-05	2.28			459	30.7155	0.000344	1.06			459	40.4035	0.000255	0.632			459	47.6829	0.000531	0.468			459
	459	29.0362	1.46e-05	4.99			459	55.9623	0.000881	0.83			459	48.0226	0.00101	0.725			459	64.0204	0.00158	0.464			459	31.3124	3.16e-05	2.31			459	30.8535	0.000363	1.01			459	40.4987	0.000269	0.599			459	47.7939	0.000533	0.466			459
	460	29.0023	1.47e-05	4.97			460	54.9411	0.000899	0.813			460	48.1337	0.000957	0.765			460	63.5471	0.00122	0.599			460	30.9694	3.16e-05	2.32			460	31.0761	0.000392	0.934			460	40.6808	0.000277	0.581			460	47.9168	0.000534	0.466			460
	460	28.9858	1.67e-05	4.4			460	54.2011	0.000922	0.793			460	48.1242	0.000885	0.827			460	62.6266	0.00118	0.622			460	30.6707	3.19e-05	2.29			460	31.4251	0.000413	0.886			460	40.8717	0.000276	0.583			460	48.0273	0.000535	0.464			460
	461	29.0256	2.13e-05	3.46			461	53.7739	0.000939	0.779			461	48.0968	0.000865	0.845			461	61.8367	0.00113	0.645			461	30.4128	3.41e-05	2.15			461	31.8	0.000404	0.906			461	41.0146	0.000269	0.599			461	48.1625	0.000537	0.463			461
	461	29.1561	2.8e-05	2.63			461	53.6136	0.00111	0.663			461	48.1692	0.000896	0.816			461	61.1447	0.00109	0.673			461	30.2138	3.79e-05	1.93			461	32.0492	0.000364	1.01			461	41.0709	0.000258	0.624			461	48.2917	0.000538	0.463			461
	462	29.4032	3.63e-05	2.02			462	53.8617	0.00155	0.475			462	48.3109	0.000911	0.803			462	60.455	0.00109	0.672			462	30.0612	3.95e-05	1.85			462	32.1287	0.000322	1.14			462	41.0223	0.000247	0.653			462	48.4035	0.00054	0.46			462
	462	29.7597	4.36e-05	1.68			462	54.6009	0.00188	0.39			462	48.4548	0.00088	0.832			462	60.0278	0.00116	0.631			462	29.9164	3.87e-05	1.89			462	32.0933	0.000299	1.22			462	40.863	0.000236	0.683			462	48.5366	0.000543	0.458			462
	463	30.2086	4.97e-05	1.47			463	55.6926	0.00192	0.382			463	48.5873	0.000848	0.863			463	59.8349	0.00121	0.607			463	29.7766	3.74e-05	1.95			463	32.0175	0.000293	1.25			463	40.6355	0.000226	0.711			463	48.6832	0.000543	0.458			463
	463	30.7094	5.41e-05	1.35			463	56.7658	0.00182	0.403			463	48.6535	0.000804	0.91			463	59.6647	0.00118	0.622			463	29.6421	3.69e-05	1.98			463	31.94	0.000299	1.22			463	40.3971	0.000223	0.722			463	48.7792	0.000537	0.463			463
	464	31.2233	5.65e-05	1.29			464	57.6675	0.00165	0.444			464	48.6519	0.000778	0.94			464	59.3054	0.00112	0.653			464	29.5207	3.71e-05	1.97			464	31.9102	0.000326	1.12			464	40.2206	0.000231	0.696			464	48.8153	0.000533	0.467			464
	464	31.7142	5.72e-05	1.28			464	58.2935	0.00149	0.49			464	48.6168	0.000764	0.958			464	58.8058	0.00116	0.629			464	29.4291	3.92e-05	1.87			464	31.9691	0.000359	1.02			464	40.1855	0.000248	0.649			464	48.8362	0.000536	0.464			464
	465	32.1584	5.64e-05	1.3			465	58.6779	0.00144	0.508			465	48.5516	0.000756	0.967			465	58.5325	0.00126	0.579			465	29.455	5.46e-05	1.37			465	32.0988	0.00038	0.963			465	40.2877	0.000265	0.606			465	48.9096	0.000546	0.455			465
	465	32.5327	5.45e-05	1.34			465	58.9467	0.00146	0.503			465	48.4802	0.000765	0.956			465	58.4322	0.00129	0.567			465	29.8724	8.35e-05	0.88			465	32.3058	0.000417	0.879			465	40.54	0.000287	0.561			465	49.0098	0.000547	0.455			465
	466	32.8371	5.21e-05	1.4			466	59.2515	0.00153	0.478			466	48.4274	0.000782	0.936			466	58.2709	0.00123	0.594			466	30.6847	9.53e-05	0.768			466	32.7259	0.000476	0.769			466	40.9748	0.000311	0.517			466	49.0788	0.000538	0.463			466
	466	33.0731	4.95e-05	1.48			466	59.6213	0.00157	0.465			466	48.3962	0.000809	0.904			466	57.9685	0.00121	0.603			466	31.6085	9.89e-05	0.74			466	33.3135	0.000499	0.732			466	41.5583	0.00033	0.488			466	49.0341	0.000523	0.475			466
	467	33.2444	4.72e-05	1.55			467	59.7738	0.00145	0.505			467	48.4137	0.00084	0.871			467	57.8793	0.00128	0.573			467	32.4162	9.68e-05	0.756			467	33.8576	0.000476	0.77			467	42.1885	0.000338	0.476			467	48.9136	0.000524	0.475			467
	467	33.3636	4.5e-05	1.63			467	59.6999	0.00144	0.509			467	48.4103	0.000829	0.882			467	58.1005	0.00135	0.543			467	32.9867	9.23e-05	0.793			467	34.1434	0.000422	0.868			467	42.7508	0.000342	0.471			467	48.8192	0.000534	0.465			467
	468	33.4305	4.26e-05	1.72			468	59.5525	0.00145	0.504			468	48.3369	0.00081	0.903			468	58.3662	0.00139	0.526			468	33.3606	8.7e-05	0.841			468	34.1705	0.000372	0.983			468	43.1872	0.000335	0.48			468	48.7919	0.000545	0.456			468
	468	33.4529	4.01e-05	1.83			468	59.3034	0.00143	0.511			468	48.2165	0.000788	0.929			468	58.6957	0.00146	0.502			468	33.6012	7.88e-05	0.929			468	34.0481	0.000349	1.05			468	43.4713	0.000319	0.504			468	48.8205	0.000552	0.451			468
	469	33.4379	3.78e-05	1.93			469	58.9403	0.00137	0.535			469	48.0715	0.00077	0.95			469	58.9442	0.00147	0.497			469	33.6697	6.88e-05	1.07			469	33.8886	0.000346	1.06			469	43.6083	0.000306	0.525			469	48.859	0.000545	0.457			469
	469	33.3987	3.63e-05	2.02			469	58.5132	0.00132	0.556			469	47.9149	0.00076	0.962			469	59.1072	0.00149	0.49			469	33.5747	5.81e-05	1.26			469	33.8652	0.000411	0.893			469	43.6964	0.000302	0.533			469	48.8235	0.000528	0.471			469
	470	33.3416	3.52e-05	2.08			470	57.8264	0.00109	0.679			470	47.7389	0.000757	0.966			470	59.2032	0.00151	0.484			470	33.3484	4.81e-05	1.52			470	34.0962	0.000459	0.798			470	43.7385	0.000301	0.535			470	48.8054	0.000542	0.458			470
	470	33.2712	3.44e-05	2.13			470	56.7228	0.000849	0.862			470	47.5507	0.000755	0.969			470	59.172	0.0014	0.522			470	33.055	4.33e-05	1.69			470	34.3308	0.000434	0.844			470	43.7833	0.000308	0.523			470	48.8413	0.000553	0.449			470
	471	33.1893	3.34e-05	2.19			471	55.7052	0.000845	0.865			471	47.3992	0.000759	0.964			471	59.0331	0.00125	0.586			471	32.7529	4.31e-05	1.7			471	34.2791	0.000361	1.02			471	43.9226	0.000323	0.499			471	48.8728	0.000557	0.447			471
	471	33.0946	3.24e-05	2.26			471	54.8534	0.000884	0.828			471	47.2825	0.000764	0.958			471	58.8212	0.00118	0.618			471	32.4977	4.7e-05	1.56			471	34.0396	0.000331	1.11			471	44.1261	0.000321	0.501			471	48.8776	0.000559	0.445			471
	472	32.9909	3.13e-05	2.34			472	54.1089	0.00093	0.786			472	47.1743	0.000763	0.959			472	58.6046	0.0012	0.611			472	32.3515	5.76e-05	1.28			472	33.8494	0.000368	0.999			472	44.1577	0.00029	0.556			472	48.868	0.000562	0.443			472
	472	32.8762	2.98e-05	2.46			472	53.4454	0.000951	0.769			472	47.0819	0.000763	0.958			472	58.4783	0.00124	0.59			472	32.4337	7.61e-05	0.966			472	33.9015	0.000449	0.817			472	43.8486	0.00025	0.645			472	48.9032	0.000566	0.44			472
	473	32.7544	2.86e-05	2.56			473	52.79	0.000954	0.767			473	47.0141	0.000766	0.955			473	58.3984	0.00132	0.556			473	32.7785	9.39e-05	0.781			473	34.1262	0.000499	0.733			473	43.2913	0.000228	0.706			473	49.0191	0.000573	0.434			473
	473	32.6394	2.91e-05	2.51			473	52.1206	0.000963	0.76			473	46.973	0.000766	0.954			473	58.3441	0.00139	0.526			473	33.2818	0.000106	0.692			473	34.4143	0.000524	0.697			473	42.7373	0.000224	0.718			473	49.1801	0.000584	0.426			473
	474	32.5605	3.12e-05	2.34			474	51.4278	0.00096	0.762			474	46.9503	0.000765	0.956			474	58.2979	0.00143	0.513			474	33.892	0.000113	0.647			474	34.7373	0.000538	0.68			474	42.2771	0.00023	0.701			474	49.365	0.000588	0.423			474
	474	32.5276	3.39e-05	2.16			474	50.7764	0.000958	0.763			474	46.9519	0.000766	0.955			474	58.3101	0.00152	0.48			474	34.6116	0.000118	0.62			474	35.0573	0.000531	0.689			474	41.9425	0.000238	0.676			474	49.505	0.000581	0.428			474
	475	32.5384	3.64e-05	2.01			475	50.1812	0.000934	0.783			475	46.99	0.000764	0.957			475	58.5462	0.00168	0.436			475	35.3556	0.00012	0.608			475	35.3134	0.000486	0.753			475	41.67	0.000234	0.687			475	49.6277	0.000589	0.422			475
	475	32.5884	3.91e-05	1.87			475	49.5896	0.000894	0.818			475	47.0351	0.00077	0.95			475	59.1324	0.00178	0.41			475	35.9862	0.00012	0.61			475	35.447	0.000456	0.802			475	41.4114	0.000232	0.694			475	49.8174	0.000591	0.421			475
	476	32.6701	4.12e-05	1.77			476	49.0825	0.000905	0.809			476	47.1154	0.0008	0.914			476	60.1366	0.00187	0.392			476	36.495	0.000119	0.615			476	35.5839	0.000474	0.773			476	41.163	0.000227	0.708			476	49.8542	0.000558	0.446			476
	476	32.7718	4.3e-05	1.7			476	48.6945	0.000924	0.792			476	47.258	0.000874	0.838			476	61.3158	0.00184	0.397			476	36.9226	0.000118	0.622			476	35.929	0.000556	0.659			476	40.8953	0.000219	0.735			476	49.6443	0.000518	0.48			476
	477	32.8901	4.42e-05	1.66			477	48.3803	0.00096	0.762			477	47.5089	0.000999	0.733			477	62.2808	0.00174	0.42			477	37.3057	0.000116	0.632			477	36.4981	0.00061	0.6			477	40.6059	0.000215	0.748			477	49.3236	0.000499	0.498			477
	477	33.0083	4.39e-05	1.67			477	48.1007	0.000995	0.735			477	47.843	0.00111	0.657			477	62.9495	0.00172	0.426			477	37.645	0.000113	0.648			477	37.0716	0.000612	0.598			477	40.3317	0.000218	0.737			477	48.9516	0.000484	0.514			477
	478	33.1087	4.27e-05	1.71			478	47.8717	0.00106	0.691			478	48.3145	0.00127	0.578			478	63.4609	0.00173	0.424			478	37.9153	0.000108	0.678			478	37.4872	0.000564	0.649			478	40.082	0.000221	0.73			478	48.502	0.000465	0.535			478
	478	33.1786	4.07e-05	1.8			478	47.8576	0.00121	0.606			478	48.9857	0.00142	0.515			478	63.888	0.00172	0.425			478	38.0585	9.82e-05	0.746			478	37.6526	0.000517	0.708			478	39.7988	0.000217	0.741			478	47.9238	0.000441	0.564			478
	479	33.2091	3.82e-05	1.92			479	48.1647	0.00138	0.53			479	49.7349	0.00147	0.496			479	64.4226	0.00183	0.4			479	37.9611	8.24e-05	0.89			479	37.6852	0.00051	0.718			479	39.4209	0.00021	0.766			479	47.2525	0.000433	0.575			479
	479	33.1943	3.52e-05	2.08			479	49.1422	0.00176	0.418			479	50.4239	0.00141	0.517			479	65.1848	0.00194	0.378			479	37.5902	6.8e-05	1.08			479	37.666	0.00051	0.717			479	38.9793	0.000207	0.777			479	46.6847	0.000451	0.551			479
	480	33.1285	3.21e-05	2.28			480	51.8302	0.00213	0.343			480	50.7539	0.00131	0.558			480	66.0773	0.00197	0.372			480	37.0464	5.68e-05	1.29			480	37.6261	0.000523	0.7			480	38.5866	0.000209	0.772			480	46.3653	0.000484	0.514			480
	480	33.0176	2.96e-05	2.47			480	55.2385	0.00211	0.347			480	50.8871	0.00126	0.579			480	66.2086	0.00195	0.375			480	36.3961	4.82e-05	1.52			480	37.649	0.000537	0.681			480	38.276	0.000217	0.742			480	46.2496	0.000503	0.495			480
	481	32.8849	2.82e-05	2.6			481	57.9105	0.00206	0.356			481	50.9471	0.00121	0.603			481	65.959	0.00193	0.379			481	35.6982	4.26e-05	1.72			481	37.8591	0.00059	0.62			481	38.1688	0.000241	0.668			481	46.2328	0.000515	0.483			481
	481	32.7446	2.74e-05	2.67			481	59.8135	0.00201	0.365			481	50.8905	0.00115	0.638			481	65.7222	0.00191	0.383			481	35.0436	3.91e-05	1.87			481	38.3013	0.000605	0.605			481	38.3033	0.000269	0.598			481	46.3067	0.000532	0.467			481
	482	32.6057	2.7e-05	2.71			482	61.2528	0.00204	0.358			482	50.727	0.00112	0.656			482	65.5902	0.0019	0.384			482	34.4301	3.65e-05	2			482	38.4766	0.00055	0.666			482	38.6041	0.000293	0.549			482	46.453	0.000549	0.453			482
	482	32.4709	2.67e-05	2.74			482	62.5984	0.00208	0.352			482	50.5499	0.00112	0.656			482	65.5895	0.00192	0.381			482	33.7836	3.47e-05	2.11			482	38.3358	0.00051	0.717			482	39.0216	0.000307	0.524			482	46.6756	0.000573	0.434			482
	483	32.3452	2.65e-05	2.76			483	63.6478	0.00207	0.353			483	50.4404	0.00116	0.633			483	65.6636	0.00191	0.384			483	33.1727	3.54e-05	2.07			483	37.9766	0.00048	0.762			483	39.456	0.000308	0.523			483	46.9885	0.000594	0.419			483
	483	32.2358	2.64e-05	2.77			483	64.6018	0.00215	0.34			483	50.4476	0.00121	0.603			483	65.6575	0.00188	0.389			483	32.6389	3.63e-05	2.01			483	37.5995	0.000471	0.776			483	39.8443	0.000294	0.547			483	47.371	0.000597	0.417			483
	484	32.138	2.65e-05	2.76			484	65.4249	0.00217	0.338			484	50.4742	0.00125	0.586			484	65.5501	0.00189	0.388			484	32.1554	3.66e-05	2			484	37.2772	0.000492	0.743			484	40.0545	0.000273	0.59			484	47.7609	0.000593	0.42			484
	484	32.053	2.67e-05	2.74			484	66.1471	0.00216	0.338			484	50.4459	0.00123	0.594			484	65.4499	0.00191	0.383			484	31.7406	3.65e-05	2.01			484	37.1632	0.000517	0.707			484	40.1233	0.000265	0.607			484	48.0374	0.000579	0.43			484
	485	31.9833	2.71e-05	2.7			485	66.6438	0.00214	0.342			485	50.2702	0.00116	0.629			485	65.5628	0.00194	0.376			485	31.3707	3.66e-05	2			485	37.2318	0.000519	0.705			485	40.1943	0.000268	0.6			485	48.1214	0.000546	0.456			485
	485	31.9283	2.76e-05	2.65			485	67.0841	0.0022	0.333			485	49.975	0.00111	0.659			485	65.8314	0.00193	0.38			485	31.0405	3.71e-05	1.97			485	37.3061	0.000496	0.737			485	40.2662	0.000269	0.598			485	47.9817	0.000511	0.487			485
	486	31.8873	2.79e-05	2.62			486	67.5775	0.00223	0.328			486	49.7189	0.00107	0.686			486	65.9598	0.00189	0.388			486	30.7533	3.83e-05	1.91			486	37.319	0.000492	0.744			486	40.3025	0.000265	0.608			486	47.7225	0.00049	0.507			486
	486	31.8548	2.81e-05	2.6			486	68.0278	0.00223	0.329			486	49.5832	0.00108	0.679			486	66.1904	0.00194	0.377			486	30.521	4.12e-05	1.78			486	37.2994	0.000492	0.743			486	40.2926	0.000263	0.611			486	47.4209	0.00047	0.529			486
	487	31.831	2.85e-05	2.57			487	68.3513	0.00216	0.339			487	49.5396	0.0011	0.662			487	66.764	0.00199	0.368			487	30.3761	4.66e-05	1.57			487	37.2463	0.000486	0.752			487	40.2812	0.000268	0.601			487	47.0558	0.000451	0.551			487
	487	31.8186	2.9e-05	2.52			487	68.4301	0.00207	0.353			487	49.5377	0.00115	0.637			487	67.1971	0.002	0.367			487	30.3137	5.03e-05	1.45			487	37.1892	0.000484	0.755			487	40.3141	0.000278	0.579			487	46.6474	0.00044	0.566			487
	488	31.8232	3.02e-05	2.42			488	68.5806	0.00215	0.341			488	49.6434	0.00121	0.606			488	67.2399	0.002	0.365			488	30.2985	5.17e-05	1.42			488	37.1561	0.000495	0.738			488	40.4182	0.000286	0.564			488	46.2333	0.000447	0.557			488
	488	31.8603	3.29e-05	2.22			488	68.9294	0.00218	0.335			488	49.9286	0.00118	0.617			488	67.1188	0.00199	0.367			488	30.296	5.1e-05	1.44			488	37.1577	0.000501	0.73			488	40.5543	0.000288	0.558			488	45.9541	0.000469	0.53			488
	489	31.971	3.9e-05	1.88			489	69.2776	0.00219	0.334			489	50.2656	0.00115	0.635			489	67.2056	0.00198	0.369			489	30.2876	4.89e-05	1.5			489	37.0975	0.000465	0.788			489	40.6839	0.000289	0.556			489	45.8497	0.000491	0.507			489
	489	32.2201	4.95e-05	1.49			489	69.475	0.00214	0.343			489	50.6277	0.00112	0.651			489	67.5026	0.00201	0.364			489	30.2537	4.6e-05	1.59			489	36.9014	0.000416	0.879			489	40.7945	0.000288	0.559			489	45.8309	0.000505	0.493			489
	490	32.6558	6.21e-05	1.18			490	69.4976	0.00207	0.354			490	50.8635	0.0011	0.664			490	67.8073	0.00202	0.361			490	30.1976	4.47e-05	1.64			490	36.6186	0.000393	0.932			490	40.8631	0.000285	0.565			490	45.8216	0.000502	0.496			490
	490	33.2589	7.15e-05	1.02			490	69.6006	0.00208	0.352			490	51.0008	0.0011	0.668			490	67.7517	0.00199	0.368			490	30.1575	4.6e-05	1.59			490	36.3497	0.0004	0.916			490	40.8924	0.00028	0.576			490	45.7535	0.000486	0.511			490
	491	33.9867	7.52e-05	0.972			491	69.6534	0.00196	0.375			491	51.1364	0.0011	0.668			491	67.4946	0.00198	0.369			491	30.171	5.03e-05	1.45			491	36.2009	0.000441	0.83			491	40.9	0.000277	0.582			491	45.62	0.00048	0.518			491
	491	34.728	7.51e-05	0.974			491	69.2951	0.0018	0.407			491	51.31	0.00111	0.659			491	67.2477	0.00199	0.368			491	30.2653	5.57e-05	1.31			491	36.2095	0.000491	0.745			491	40.9305	0.00028	0.575			491	45.5126	0.000485	0.513			491
	492	35.355	7.27e-05	1.01			492	68.8419	0.00181	0.403			492	51.5266	0.00115	0.639			492	67.2283	0.00201	0.365			492	30.4061	5.84e-05	1.25			492	36.3614	0.000519	0.705			492	41.0638	0.000295	0.546			492	45.4827	0.000502	0.495			492
	492	35.801	6.7e-05	1.09			492	68.2145	0.00167	0.437			492	51.7688	0.0012	0.612			492	67.3784	0.00201	0.364			492	30.5702	6.26e-05	1.17			492	36.4633	0.000497	0.735			492	41.2751	0.000302	0.533			492	45.5678	0.000524	0.474			492
	493	36.0341	5.88e-05	1.25			493	67.4417	0.00166	0.44			493	52.0533	0.00124	0.588			493	67.593	0.002	0.365			493	30.8526	7.58e-05	0.971			493	36.4862	0.000499	0.733			493	41.4876	0.000299	0.539			493	45.7502	0.000541	0.46			493
	493	36.0882	5.23e-05	1.4			493	66.8577	0.00179	0.409			493	52.3744	0.00128	0.571			493	67.9458	0.00203	0.361			493	31.4128	9.75e-05	0.753			493	36.5174	0.000514	0.711			493	41.65	0.000298	0.54			493	45.9942	0.000556	0.448			493
	494	36.0455	4.89e-05	1.5			494	66.4655	0.00186	0.394			494	52.6763	0.00129	0.568			494	68.3764	0.00204	0.359			494	32.2998	0.000118	0.62			494	36.5639	0.000515	0.71			494	41.8004	0.000302	0.533			494	46.2778	0.000569	0.437			494
	494	35.9646	4.73e-05	1.55			494	66.1367	0.00185	0.396			494	52.9092	0.00127	0.577			494	68.7624	0.00202	0.361			494	33.3399	0.000121	0.604			494	36.5448	0.00048	0.763			494	41.9813	0.000308	0.522			494	46.6023	0.000577	0.431			494
	495	35.8628	4.57e-05	1.6			495	65.7484	0.00185	0.395			495	53.0394	0.00125	0.587			495	69.1763	0.00205	0.358			495	34.099	9.86e-05	0.746			495	36.3895	0.000418	0.877			495	42.1892	0.000312	0.517			495	46.8816	0.000558	0.446			495
	495	35.7324	4.34e-05	1.69			495	65.572	0.00194	0.377			495	53.1029	0.00123	0.597			495	69.6712	0.00206	0.354			495	34.4493	8.96e-05	0.817			495	36.1488	0.000392	0.934			495	42.3907	0.000313	0.514			495	46.9456	0.000511	0.487			495
	496	35.5714	4.06e-05	1.8			496	65.3918	0.00181	0.405			496	53.1701	0.00119	0.615			496	69.9715	0.00203	0.36			496	34.863	0.000103	0.711			496	35.9116	0.000394	0.929			496	42.5792	0.000312	0.517			496	46.7459	0.000469	0.531			496
	496	35.3708	3.72e-05	1.97			496	64.7291	0.00165	0.445			496	53.246	0.00116	0.632			496	69.9994	0.00201	0.365			496	35.4329	0.000113	0.65			496	35.8006	0.00046	0.797			496	42.7325	0.00031	0.519			496	46.3624	0.000436	0.571			496
	497	35.1158	3.33e-05	2.2			497	63.7814	0.00158	0.462			497	53.3041	0.00113	0.645			497	69.9826	0.00202	0.362			497	35.9807	0.000116	0.632			497	35.9774	0.00055	0.666			497	42.8643	0.00031	0.519			497	45.8725	0.000414	0.601			497
	497	34.824	2.95e-05	2.48			497	62.9897	0.00176	0.417			497	53.3437	0.00113	0.648			497	70.1115	0.00205	0.357			497	36.5666	0.000121	0.604			497	36.3446	0.00059	0.62			497	42.9724	0.000308	0.523			497	45.3169	0.000409	0.608			497
	498	34.5031	2.62e-05	2.8			498	62.6247	0.00184	0.398			498	53.3929	0.00113	0.646			498	70.8426	0.00218	0.336			498	37.2877	0.000133	0.552			498	36.7313	0.000575	0.636			498	43.0456	0.000304	0.53			498	44.8107	0.000423	0.588			498
	498	34.1563	2.25e-05	3.25			498	62.1824	0.00175	0.419			498	53.4824	0.00113	0.647			498	72.9441	0.00182	0.403			498	38.1953	0.000146	0.5			498	36.9795	0.000541	0.676			498	43.104	0.000306	0.526			498	44.5419	0.000469	0.531			498
	499	33.8018	2e-05	3.66			499	62.0261	0.0019	0.385			499	53.5749	0.00113	0.65			499	73.7173	0.00177	0.413			499	39.1853	0.000153	0.478			499	37.0905	0.000509	0.719			499	43.2426	0.000318	0.506			499	44.5421	0.000496	0.501			499
	499	33.4556	1.9e-05	3.85			499	62.2437	0.00183	0.4			499	53.6685	0.00113	0.646			499	73.437	0.00178	0.41			499	40.0177	0.000153	0.477			499	37.0552	0.000474	0.771			499	43.47	0.000326	0.493			499	44.565	0.000485	0.513			499
	500	33.1298	1.87e-05	3.92			500	62.3678	0.00173	0.424			500	53.7946	0.00114	0.64			500	72.7386	0.00185	0.396			500	40.7118	0.000149	0.49			500	36.9112	0.000451	0.811			500	43.6694	0.00032	0.503			500	44.4973	0.000472	0.527			500
	500	32.8367	1.87e-05	3.9			500	62.2633	0.00152	0.484			500	53.9855	0.00117	0.623			500	72.1893	0.00196	0.373			500	41.2611	0.000144	0.509			500	36.7561	0.000452	0.81			500	43.7114	0.000304	0.53			500	44.4032	0.000469	0.531			500
[truncated: 38 more columns]
