# Supplementary material for: Research on coupling evacuation of escalator and staircase in fire scenario
Source: PLoS One. 2025 Feb 4;20(2):e0314455. doi: 10.1371/journal.pone.0314455 (PMC11793821; doi:10.1371/journal.pone.0314455)
Supplement: S3 Data — (XLSX) [file pone.0314455.s003.xlsx]

## Sheet: Sheet1
Fig. 9	Personnel density（people/m2）	case 1	case2
	0.3	252	247
	0.4	332	332
	0.5	360	368
	0.6	465	452
	case 3	case 4
	238	234
	340	328
	382	358
	474	420
Fig. 10
	Personnel density（people/m2）	Evacuation time of case 1(Stairs only )	Evacuation time of case 1(Stair coupled escalator)
	0.3	283	252
	0.4	392	332
	0.5	443	360
	0.6	607	465
	Evacuation time of case 4(Stairs only )	Evacuation time of case 4(Stair coupled escalator)	Relative evacuation time(case 1)
	265	234	0.12
	371	328	0.16
	409	358	0.19
	547	420	0.23
	Relative evacuatitime(case 4)
	0.11
	0.12
	0.12
	0.18
Fig. 11
	Personnel density（people/m2）	Fire shutter lowered to 1.8m above the floor	Fire shutter not lowered
	0.3	252	252.76
	0.4	332	338.64
	0.5	360	376.56
	0.6	465	494.76
	Relative evacuation time
	0.003
	0.02
	0.046
	0.064
